# Supplementary material for: Bis[N,N-bis­(diphenyl­phosphan­yl)pentyl­amine-κ2 P,P′]platinum(II) bis­(hexa­fluoridophosphate) dichloro­methane disolvate
Source: Acta Crystallogr Sect E Struct Rep Online. 2010 Jul 14;66(Pt 8):m922–3. doi: 10.1107/S1600536810025560 (PMC3007544; doi:10.1107/S1600536810025560)
Supplement: Supplementary file 1 [file e-66-0m922-sup1.cif]

##############################################################################
###                                                                        ###
###        Electronic paper (Acta Crystallographica Section E)             ###
###                                                                        ###
##############################################################################
#                                                                            #
# This CIF contains the data in a paper accepted for publication in Acta     #
# Crystallographica Section E. It conforms to the requirements of Notes      #
# for Authors for Section E, and has been peer reviewed under the auspices   #
# of the IUCr Commission on Journals.                                        #
#                                                                            #
# Full details of the Crystallographic Information File format               #
# are given in the paper "The Crystallographic Information File (CIF):       #
# a New Standard Archive File for Crystallography" by S. R. Hall, F. H.      #
# Allen and I. D. Brown [Acta Cryst. (1991), A47, 655-685].                  #
#                                                                            #
# The current version of the core CIF dictionary is obtainable from          #
# ftp://ftp.iucr.org/pub/cif_core.dic. The current version number is 2.4.    #
#                                                                            #
# Software is freely available for graphical display of the structure(s) in  #
# this CIF.  For information consult the CIF home page http://www.iucr.org/  #
# cif/home.html                                                              #
#                                                                            #
# This file may be used for bona fide research purposes within the           #
# scientific community so long as proper attribution is given to the journal # 
# article from which it was obtained.                                        #
#                                                                            #
##############################################################################
                                             
data_global
_audit_creation_method     'WinGX routine CIF_UPDATE'
_audit_conform_dict_name     cif_core.dic
_audit_conform_dict_version     2.4
_journal_data_validation_number     ?
_journal_date_recd_electronic     2010-06-24
_journal_date_accepted     2010-06-29
_journal_name_full     'Acta Crystallographica, Section E'
_journal_year     2010
_journal_volume     66
_journal_issue      8
_journal_page_first     m922
_journal_page_last     m923
_journal_paper_category     QM
_journal_coeditor_code     BT5278
_publ_contact_author_name     'Engelbrecht, Ilana'
_publ_contact_author_address
;
Department of Chemistry
University of the Free State
P.O. Box 339
Bloemfontein
9300
South Africa
;
_publ_contact_author_email     engelbrechti@ufs.ac.za
_publ_contact_author_fax     '+27(0)51 4012177'
_publ_contact_author_phone     '+27(0)51 4017035'
_publ_section_title
;\
Bis[<i>N</i>,<i>N</i>-bis(diphenylphosphanyl)pentylamine-\k^2^<i>P</i>,\
<i>P</i>']platinum(II) bis(hexafluoridophosphate) dichloromethane disolvate
;
loop_
    _publ_author_name
    _publ_author_address
    'Engelbrecht, Ilana'
;
Department of Chemistry
University of the Free State
PO Box 339
Bloemfontein 9300
South Africa
;
    'Visser, Hendrik G.'
;
Department of Chemistry
University of the Free State
PO Box 339
Bloemfontein 9300
South Africa
;
    'Roodt, Andreas'
;
Department of Chemistry
University of the Free State
PO Box 339
Bloemfontein 9300
South Africa
;
data_I
_audit_creation_method     'WinGX routine CIF_UPDATE'
_chemical_name_systematic
;
Bis[<i>N</i>,<i>N</i>-bis(diphenylphosphanyl)pentylamine-\
\k^2^<i>P</i>,<i>P</i>']platinum(II) bis(hexafluoridophosphate) dichloromethane
disolvate
;
_chemical_formula_moiety     'C58 H62 N2 P4 Pt 2+, 2(F6 P -), 2(C H2 Cl2)'
_chemical_formula_sum     'C60 H66 Cl4 F12 N2 P6 Pt'
_chemical_formula_iupac     '[Pt (C29 H31 N1 P2)2] (P F6)2, 2C H2 Cl2'
_chemical_formula_weight     1565.85
_symmetry_cell_setting     monoclinic
_symmetry_space_group_name_H-M     'C c'
_symmetry_space_group_name_Hall     'C -2yc'
loop_
    _symmetry_equiv_pos_as_xyz
    'x, y, z'
    'x, -y, z+1/2'
    'x+1/2, y+1/2, z'
    'x+1/2, -y+1/2, z+1/2'
_cell_length_a     11.3876(10)
_cell_length_b     24.283(3)
_cell_length_c     23.102(2)
_cell_angle_alpha     90
_cell_angle_beta     97.669(4)
_cell_angle_gamma     90
_cell_volume     6331.1(11)
_cell_formula_units_Z     4
_cell_measurement_reflns_used     9893
_cell_measurement_theta_min     2.82
_cell_measurement_theta_max     28.23
_cell_measurement_temperature     100(2)
_exptl_crystal_description     'cuboid'
_exptl_crystal_colour     'colourless'
_exptl_crystal_size_max     0.26
_exptl_crystal_size_mid     0.19
_exptl_crystal_size_min     0.13
_exptl_crystal_density_diffrn     1.643
_exptl_crystal_density_method     'not measured'
_exptl_crystal_F_000     3136
_exptl_absorpt_coefficient_mu     2.613
_exptl_absorpt_correction_type     multi-scan
_exptl_absorpt_process_details
;
(SADABS; Bruker, 2004)
;
_exptl_absorpt_correction_T_min     0.5498
_exptl_absorpt_correction_T_max     0.7275
_exptl_special_details
;
The intensity data was collected on a Bruker X8 ApexII 4 K Kappa CCD
diffractometer using an exposure time of 30 s/frame. A total of 1757 frames
were collected with a frame width of 0.5\% covering up to \q = 28.32\% with
99.1% completeness accomplished.
;
_diffrn_ambient_temperature     100(2)
_diffrn_radiation_type     MoK\a
_diffrn_radiation_wavelength     0.71073
_diffrn_radiation_source     'fine-focus sealed tube'
_diffrn_radiation_monochromator     graphite
_diffrn_measurement_device_type
;
Bruker X8 APEXII 4K Kappa CCD
;
_diffrn_measurement_method     '\w and \f scans'
_diffrn_reflns_number     47664
_diffrn_reflns_av_R_equivalents     0.03
_diffrn_reflns_theta_min     4.16
_diffrn_reflns_theta_max     28
_diffrn_reflns_theta_full     28
_diffrn_measured_fraction_theta_max     0.991
_diffrn_measured_fraction_theta_full     0.991
_diffrn_reflns_limit_h_min     -13
_diffrn_reflns_limit_h_max     15
_diffrn_reflns_limit_k_min     -32
_diffrn_reflns_limit_k_max     32
_diffrn_reflns_limit_l_min     -30
_diffrn_reflns_limit_l_max     30
_refine_special_details
;
Refinement of <i>F</i>^2^ against ALL reflections. The weighted <i>R</i>-factor
<i>wR</i> and goodness of fit <i>S</i> are based on <i>F</i>^2^, conventional
<i>R</i>-factors <i>R</i> are based on <i>F</i>, with <i>F</i> set to zero for
negative <i>F</i>^2^. The threshold expression of <i>F</i>^2^ >
2\s(<i>F</i>^2^) is used only for calculating <i>R</i>-factors(gt) <i>etc</i>.
and is not relevant to the choice of reflections for refinement.
<i>R</i>-factors based on <i>F</i>^2^ are statistically about twice as large
as those based on <i>F</i>, and <i>R</i>- factors based on ALL data will be
even larger.
;
_reflns_number_total     14210
_reflns_number_gt     13180
_reflns_threshold_expression     I>2\s(I)
_refine_ls_structure_factor_coef     Fsqd
_refine_ls_matrix_type     full
_refine_ls_R_factor_all     0.0276
_refine_ls_R_factor_gt     0.0235
_refine_ls_wR_factor_ref     0.0472
_refine_ls_goodness_of_fit_ref     0.887
_refine_ls_restrained_S_all     0.887
_refine_ls_number_reflns     14210
_refine_ls_number_parameters     767
_refine_ls_number_restraints     2
_refine_ls_hydrogen_treatment     constr
_refine_ls_weighting_scheme     calc
_refine_ls_weighting_details
                 'calc w=1/[\s^2^(Fo^2^)+(0.0000P)^2^] where P=(Fo^2^+2Fc^2^)/3'
_atom_sites_solution_hydrogens     geom
_atom_sites_solution_primary     direct
_atom_sites_solution_secondary     difmap
_refine_ls_shift/su_max     0.045
_refine_ls_shift/su_mean     0.001
_refine_diff_density_max     1.082
_refine_diff_density_min     -1.125
_refine_ls_extinction_method     none
_refine_ls_abs_structure_details     'Flack (1983), 6561 Friedel pairs'
_refine_ls_abs_structure_Flack     0.014(2)
loop_
    _atom_type_symbol
    _atom_type_description
    _atom_type_scat_dispersion_real
    _atom_type_scat_dispersion_imag
    _atom_type_scat_source
    C C 0.0033 0.0016 'International Tables Vol C Tables 4.2.6.8 and 6.1.1.4'
    H H 0 0 'International Tables Vol C Tables 4.2.6.8 and 6.1.1.4'
    N N 0.0061 0.0033 'International Tables Vol C Tables 4.2.6.8 and 6.1.1.4'
    F F 0.0171 0.0103 'International Tables Vol C Tables 4.2.6.8 and 6.1.1.4'
    P P 0.1023 0.0942 'International Tables Vol C Tables 4.2.6.8 and 6.1.1.4'
    Pt Pt -1.7033 8.3905 'International Tables Vol C Tables 4.2.6.8 and 6.1.1.4'
    Cl Cl 0.1484 0.1585 'International Tables Vol C Tables 4.2.6.8 and 6.1.1.4'
_computing_data_collection     'APEX2 (Bruker, 2010)'
_computing_cell_refinement     'SAINT-Plus (Bruker, 2004)'
_computing_data_reduction     'SAINT-Plus (Bruker, 2004)'
_computing_structure_solution     'SHELXS97 (Sheldrick, 2008)'
_computing_structure_refinement     'SHELXL97 (Sheldrick, 2008)'
_computing_molecular_graphics     'DIAMOND (Brandenburg & Putz, 2005)'
_computing_publication_material     'WinGX (Farrugia, 1999)'
loop_
    _atom_site_type_symbol
    _atom_site_label
    _atom_site_fract_x
    _atom_site_fract_y
    _atom_site_fract_z
    _atom_site_U_iso_or_equiv
    _atom_site_adp_type
    _atom_site_calc_flag
    _atom_site_refinement_flags
    _atom_site_occupancy
    _atom_site_disorder_assembly
    _atom_site_disorder_group
    C C1 0.1482(3) 0.56240(17) 0.77193(14) 0.0287(6) Uani d . 1 . .
    H H1A 0.1064 0.5965 0.7575 0.034 Uiso calc R 1 . .
    H H1B 0.0927 0.5402 0.7919 0.034 Uiso calc R 1 . .
    C C01 0.8626(5) 0.75498(18) 0.64979(17) 0.0559(14) Uani d . 1 . .
    H H01A 0.9186 0.7833 0.6393 0.067 Uiso calc R 1 . .
    H H01B 0.79 0.7569 0.621 0.067 Uiso calc R 1 . .
    C C2 0.1807(3) 0.52966(14) 0.71951(14) 0.0255(7) Uani d . 1 . .
    H H2A 0.2232 0.5541 0.695 0.031 Uiso calc R 1 . .
    H H2B 0.2349 0.4992 0.7338 0.031 Uiso calc R 1 . .
    C C3 0.0724(3) 0.50600(16) 0.68260(15) 0.0308(8) Uani d . 1 . .
    H H3A 0.0323 0.4804 0.707 0.037 Uiso calc R 1 . .
    H H3B 0.0986 0.4843 0.6504 0.037 Uiso calc R 1 . .
    C C4 -0.0175(3) 0.54921(16) 0.65640(14) 0.0289(9) Uani d . 1 . .
    H H4A 0.0207 0.5737 0.6302 0.035 Uiso calc R 1 . .
    H H4B -0.0417 0.5721 0.6883 0.035 Uiso calc R 1 . .
    C C5 -0.1280(3) 0.52310(16) 0.62195(15) 0.0287(6) Uani d . 1 . .
    H H5A -0.1046 0.5004 0.5904 0.043 Uiso calc R 1 . .
    H H5B -0.182 0.5522 0.6054 0.043 Uiso calc R 1 . .
    H H5C -0.1681 0.5001 0.6481 0.043 Uiso calc R 1 . .
    C C6 0.7473(3) 0.65347(13) 1.03600(13) 0.0153(7) Uani d . 1 . .
    H H6A 0.8068 0.6693 1.0132 0.018 Uiso calc R 1 . .
    H H6B 0.7777 0.6174 1.0514 0.018 Uiso calc R 1 . .
    C C7 0.7345(3) 0.69112(14) 1.08671(14) 0.0229(8) Uani d . 1 . .
    H H7A 0.6786 0.6745 1.111 0.027 Uiso calc R 1 . .
    H H7B 0.7008 0.7267 1.0717 0.027 Uiso calc R 1 . .
    C C8 0.8540(3) 0.70150(14) 1.12475(14) 0.0210(7) Uani d . 1 . .
    H H8A 0.9092 0.7181 1.1 0.025 Uiso calc R 1 . .
    H H8B 0.8418 0.7286 1.1554 0.025 Uiso calc R 1 . .
    C C9 0.9120(3) 0.65016(16) 1.15412(16) 0.0335(9) Uani d . 1 . .
    H H9A 0.9334 0.6246 1.1238 0.04 Uiso calc R 1 . .
    H H9B 0.8547 0.6312 1.1759 0.04 Uiso calc R 1 . .
    C C10 1.0234(3) 0.66455(16) 1.19610(15) 0.0301(9) Uani d . 1 . .
    H H10A 1.0794 0.6843 1.1748 0.045 Uiso calc R 1 . .
    H H10B 1.0604 0.6306 1.2128 0.045 Uiso calc R 1 . .
    H H10C 1.0018 0.6879 1.2276 0.045 Uiso calc R 1 . .
    C C11 0.1754(3) 0.54547(12) 0.92209(13) 0.0124(6) Uani d . 1 . .
    C C12 0.1015(3) 0.59109(13) 0.92072(14) 0.0173(7) Uani d . 1 . .
    H H12 0.1063 0.6193 0.8926 0.021 Uiso calc R 1 . .
    C C13 0.0210(3) 0.59546(14) 0.96012(14) 0.0214(7) Uani d . 1 . .
    H H13 -0.0299 0.6266 0.9591 0.026 Uiso calc R 1 . .
    C C14 0.0144(3) 0.55456(14) 1.00112(14) 0.0223(8) Uani d . 1 . .
    H H14 -0.0404 0.5579 1.0285 0.027 Uiso calc R 1 . .
    C C15 0.0874(3) 0.50870(14) 1.00257(14) 0.0219(7) Uani d . 1 . .
    H H15 0.0821 0.4807 1.0308 0.026 Uiso calc R 1 . .
    C C16 0.1678(3) 0.50367(14) 0.96310(14) 0.0181(8) Uani d . 1 . .
    H H16 0.2174 0.4721 0.9638 0.022 Uiso calc R 1 . .
    C C21 0.3353(3) 0.47632(12) 0.86595(12) 0.0124(6) Uani d . 1 . .
    C C22 0.2482(3) 0.43718(13) 0.84764(13) 0.0158(7) Uani d . 1 . .
    H H22 0.1667 0.4462 0.846 0.019 Uiso calc R 1 . .
    C C23 0.2824(3) 0.38498(13) 0.83188(14) 0.0201(7) Uani d . 1 . .
    H H23 0.2238 0.3581 0.8194 0.024 Uiso calc R 1 . .
    C C24 0.4007(3) 0.37181(13) 0.83429(14) 0.0202(7) Uani d . 1 . .
    H H24 0.423 0.3359 0.8235 0.024 Uiso calc R 1 . .
    C C25 0.4881(3) 0.41069(13) 0.85241(14) 0.0198(7) Uani d . 1 . .
    H H25 0.5695 0.4015 0.854 0.024 Uiso calc R 1 . .
    C C26 0.4549(3) 0.46288(13) 0.86811(12) 0.0159(7) Uani d . 1 . .
    H H26 0.5138 0.4896 0.8804 0.019 Uiso calc R 1 . .
    C C31 0.4393(3) 0.62230(14) 0.75582(14) 0.0138(7) Uani d . 1 . .
    C C32 0.4829(3) 0.57081(13) 0.74347(13) 0.0179(7) Uani d . 1 . .
    H H32 0.4564 0.5389 0.7617 0.021 Uiso calc R 1 . .
    C C33 0.5654(3) 0.56589(15) 0.70451(14) 0.0237(8) Uani d . 1 . .
    H H33 0.5944 0.5306 0.6957 0.028 Uiso calc R 1 . .
    C C34 0.6049(3) 0.61239(15) 0.67874(16) 0.0231(9) Uani d . 1 . .
    H H34 0.661 0.6089 0.652 0.028 Uiso calc R 1 . .
    C C35 0.5639(3) 0.66405(14) 0.69120(13) 0.0199(7) Uani d . 1 . .
    H H35 0.5919 0.6957 0.6732 0.024 Uiso calc R 1 . .
    C C36 0.4817(3) 0.66947(13) 0.73026(13) 0.0162(6) Uani d . 1 . .
    H H36 0.4543 0.7049 0.7396 0.019 Uiso calc R 1 . .
    C C41 0.2697(3) 0.69369(13) 0.80151(13) 0.0139(6) Uani d . 1 . .
    C C42 0.2631(3) 0.72902(13) 0.84867(14) 0.0170(7) Uani d . 1 . .
    H H42 0.2964 0.7182 0.8869 0.02 Uiso calc R 1 . .
    C C43 0.2080(3) 0.77987(14) 0.83976(15) 0.0238(8) Uani d . 1 . .
    H H43 0.2029 0.8037 0.8719 0.029 Uiso calc R 1 . .
    C C44 0.1608(3) 0.79582(14) 0.78425(15) 0.0245(8) Uani d . 1 . .
    H H44 0.1262 0.8313 0.7779 0.029 Uiso calc R 1 . .
    C C45 0.1638(3) 0.76030(14) 0.73776(15) 0.0236(8) Uani d . 1 . .
    H H45 0.1278 0.7708 0.6999 0.028 Uiso calc R 1 . .
    C C46 0.2187(3) 0.70949(14) 0.74582(14) 0.0206(7) Uani d . 1 . .
    H H46 0.2216 0.6855 0.7135 0.025 Uiso calc R 1 . .
    C C51 0.4639(3) 0.59396(14) 1.06229(14) 0.0128(7) Uani d . 1 . .
    C C52 0.5255(3) 0.58111(13) 1.11684(13) 0.0175(7) Uani d . 1 . .
    H H52 0.6068 0.571 1.1202 0.021 Uiso calc R 1 . .
    C C53 0.4689(3) 0.58301(14) 1.16598(13) 0.0210(7) Uani d . 1 . .
    H H53 0.5116 0.5756 1.2034 0.025 Uiso calc R 1 . .
    C C54 0.3483(3) 0.59587(13) 1.16053(15) 0.0215(7) Uani d . 1 . .
    H H54 0.3083 0.5958 1.1941 0.026 Uiso calc R 1 . .
    C C55 0.2871(3) 0.60865(13) 1.10647(15) 0.0201(8) Uani d . 1 . .
    H H55 0.2054 0.6178 1.103 0.024 Uiso calc R 1 . .
    C C56 0.3451(3) 0.60810(12) 1.05696(14) 0.0164(7) Uani d . 1 . .
    H H56 0.3034 0.6174 1.0198 0.02 Uiso calc R 1 . .
    C C61 0.6169(2) 0.52730(12) 1.00093(12) 0.0113(6) Uani d . 1 . .
    C C62 0.5670(3) 0.48035(13) 1.02358(13) 0.0168(7) Uani d . 1 . .
    H H62 0.5011 0.4839 1.0446 0.02 Uiso calc R 1 . .
    C C63 0.6140(3) 0.42899(13) 1.01521(14) 0.0194(7) Uani d . 1 . .
    H H63 0.58 0.3972 1.0302 0.023 Uiso calc R 1 . .
    C C64 0.7105(3) 0.42374(14) 0.98505(14) 0.0206(7) Uani d . 1 . .
    H H64 0.7423 0.3883 0.9793 0.025 Uiso calc R 1 . .
    C C65 0.7610(3) 0.46978(13) 0.96313(13) 0.0189(7) Uani d . 1 . .
    H H65 0.8281 0.4659 0.9431 0.023 Uiso calc R 1 . .
    C C66 0.7136(3) 0.52137(13) 0.97039(13) 0.0159(7) Uani d . 1 . .
    H H66 0.7472 0.5528 0.9545 0.019 Uiso calc R 1 . .
    C C71 0.5542(3) 0.74473(12) 0.93612(13) 0.0132(6) Uani d . 1 . .
    C C72 0.5523(3) 0.77807(13) 0.88622(14) 0.0176(7) Uani d . 1 . .
    H H72 0.5783 0.7636 0.8519 0.021 Uiso calc R 1 . .
    C C73 0.5127(3) 0.83181(13) 0.88716(15) 0.0217(7) Uani d . 1 . .
    H H73 0.5089 0.854 0.8531 0.026 Uiso calc R 1 . .
    C C74 0.4788(3) 0.85312(14) 0.93750(16) 0.0257(8) Uani d . 1 . .
    H H74 0.4559 0.8907 0.9388 0.031 Uiso calc R 1 . .
    C C75 0.4779(3) 0.81994(14) 0.98661(15) 0.0257(8) Uani d . 1 . .
    H H75 0.4526 0.8346 1.021 0.031 Uiso calc R 1 . .
    C C76 0.5137(3) 0.76581(13) 0.98528(14) 0.0197(7) Uani d . 1 . .
    H H76 0.5106 0.7429 1.0184 0.024 Uiso calc R 1 . .
    C C81 0.7146(3) 0.67248(13) 0.88803(13) 0.0142(6) Uani d . 1 . .
    C C82 0.7258(3) 0.63027(13) 0.84829(13) 0.0167(7) Uani d . 1 . .
    H H82 0.6677 0.602 0.8429 0.02 Uiso calc R 1 . .
    C C83 0.8203(3) 0.62906(14) 0.81665(14) 0.0225(7) Uani d . 1 . .
    H H83 0.8276 0.6 0.7898 0.027 Uiso calc R 1 . .
    C C84 0.9043(3) 0.67045(14) 0.82435(14) 0.0200(7) Uani d . 1 . .
    H H84 0.9685 0.6701 0.802 0.024 Uiso calc R 1 . .
    C C85 0.8958(3) 0.71218(13) 0.86402(13) 0.0192(7) Uani d . 1 . .
    H H85 0.955 0.7399 0.8696 0.023 Uiso calc R 1 . .
    C C86 0.8009(3) 0.71373(13) 0.89587(13) 0.0149(6) Uani d . 1 . .
    H H86 0.7945 0.7427 0.9229 0.018 Uiso calc R 1 . .
    N N1 0.2516(2) 0.57749(10) 0.81489(10) 0.0128(5) Uani d . 1 . .
    N N2 0.6347(2) 0.64435(10) 0.99603(10) 0.0132(5) Uani d . 1 . .
    F F1 0.1335(2) 0.71148(9) 0.96105(10) 0.0424(6) Uani d . 1 . .
    F F2 0.13372(19) 0.70746(9) 1.05954(9) 0.0404(6) Uani d . 1 . .
    F F3 -0.02480(17) 0.74020(9) 1.00181(8) 0.0330(5) Uani d . 1 . .
    F F4 0.0917(2) 0.79785(8) 1.06069(8) 0.0385(5) Uani d . 1 . .
    F F5 0.0903(2) 0.80160(8) 0.96277(8) 0.0345(5) Uani d . 1 . .
    F F6 0.24994(19) 0.76911(11) 1.02022(10) 0.0551(7) Uani d . 1 . .
    F F7 0.72443(19) 0.43486(9) 0.74705(9) 0.0375(5) Uani d . 1 . .
    F F8 0.78582(17) 0.40997(8) 0.84068(8) 0.0255(4) Uani d . 1 . .
    F F9 0.91953(17) 0.42305(8) 0.77746(8) 0.0314(5) Uani d . 1 . .
    F F10 0.90878(19) 0.48342(9) 0.85057(8) 0.0385(6) Uani d . 1 . .
    F F11 0.84607(19) 0.50836(8) 0.75712(9) 0.0349(5) Uani d . 1 . .
    F F12 0.71315(19) 0.49579(9) 0.82069(10) 0.0341(6) Uani d . 1 . .
    P P1 0.29586(7) 0.54624(3) 0.87958(3) 0.01116(16) Uani d . 1 . .
    P P2 0.34891(7) 0.62997(4) 0.81388(3) 0.01159(16) Uani d . 1 . .
    P P3 0.53802(7) 0.59136(4) 0.99775(3) 0.01165(16) Uani d . 1 . .
    P P4 0.59236(7) 0.67322(3) 0.92964(3) 0.01178(16) Uani d . 1 . .
    P P5 0.11328(8) 0.75458(4) 1.01089(4) 0.02094(19) Uani d . 1 . .
    P P6 0.81623(8) 0.45921(4) 0.79889(4) 0.02016(19) Uani d . 1 . .
    Pt Pt1 0.441743(9) 0.610768(4) 0.906107(7) 0.01061(3) Uani d . 1 . .
    Cl Cl1 0.82677(9) 0.76853(4) 0.71916(4) 0.0404(2) Uani d . 1 . .
    Cl Cl2 0.92773(14) 0.68887(6) 0.64686(5) 0.0751(5) Uani d . 1 . .
    Cl Cl3 0.30911(8) 0.36043(4) 0.97952(4) 0.0320(2) Uani d . 1 . .
    Cl Cl4A 0.2246(2) 0.36509(14) 1.09592(9) 0.0580(9) Uani d P 0.515(3) A 1
    C C02A 0.3267(3) 0.34492(15) 1.05375(14) 0.0255(7) Uani d P 0.515(3) A 1
    H H02A 0.3339 0.3044 1.0574 0.031 Uiso calc PR 0.515(3) A 1
    H H02B 0.4037 0.3606 1.0711 0.031 Uiso calc PR 0.515(3) A 1
    Cl Cl4B 0.2955(3) 0.40266(14) 1.09242(10) 0.0612(9) Uani d P 0.485(3) A 2
    C C02B 0.3267(3) 0.34492(15) 1.05375(14) 0.0308(8) Uani d P 0.485(3) A 2
    H H02C 0.2727 0.3146 1.0612 0.037 Uiso calc PR 0.485(3) A 2
    H H02D 0.4091 0.3328 1.0666 0.037 Uiso calc PR 0.485(3) A 2
loop_
    _atom_site_aniso_label
    _atom_site_aniso_U_11
    _atom_site_aniso_U_22
    _atom_site_aniso_U_33
    _atom_site_aniso_U_12
    _atom_site_aniso_U_13
    _atom_site_aniso_U_23
    C1 0.0226(13) 0.0425(18) 0.0194(12) 0.0050(12) -0.0034(10) -0.0088(12)
    C01 0.083(4) 0.041(3) 0.039(3) 0.039(3) -0.010(2) 0.001(2)
    C2 0.0335(18) 0.0216(18) 0.0222(17) 0.0036(14) 0.0069(14) 0.0032(14)
    C3 0.041(2) 0.031(2) 0.0215(17) 0.0028(16) 0.0065(15) -0.0015(15)
    C4 0.0239(19) 0.047(3) 0.0160(17) 0.0091(17) 0.0024(14) -0.0047(17)
    C5 0.0226(13) 0.0425(18) 0.0194(12) 0.0050(12) -0.0034(10) -0.0088(12)
    C6 0.0166(16) 0.0123(17) 0.0160(16) -0.0026(12) -0.0009(13) 0.0025(13)
    C7 0.0225(18) 0.0202(19) 0.0250(18) 0.0007(14) -0.0004(15) -0.0077(15)
    C8 0.0233(18) 0.0207(19) 0.0187(17) -0.0071(14) 0.0020(14) -0.0071(14)
    C9 0.036(2) 0.032(2) 0.029(2) -0.0150(17) -0.0076(17) 0.0064(17)
    C10 0.030(2) 0.030(2) 0.027(2) -0.0086(16) -0.0071(16) 0.0046(16)
    C11 0.0101(15) 0.0113(16) 0.0160(15) -0.0021(12) 0.0021(12) -0.0013(12)
    C12 0.0203(17) 0.0128(17) 0.0194(17) -0.0017(13) 0.0050(13) 0.0029(13)
    C13 0.0177(17) 0.0214(19) 0.0263(19) 0.0037(14) 0.0071(14) -0.0001(15)
    C14 0.0195(18) 0.026(2) 0.0230(18) -0.0019(14) 0.0086(14) -0.0017(15)
    C15 0.0249(19) 0.0208(19) 0.0206(17) -0.0027(14) 0.0051(14) 0.0042(14)
    C16 0.0216(18) 0.0113(18) 0.0225(19) 0.0015(13) 0.0065(15) 0.0006(14)
    C21 0.0153(15) 0.0094(16) 0.0124(15) -0.0020(12) 0.0015(12) 0.0025(12)
    C22 0.0170(16) 0.0139(17) 0.0170(16) -0.0016(13) 0.0046(13) 0.0000(13)
    C23 0.0229(18) 0.0137(17) 0.0240(17) -0.0065(13) 0.0044(14) -0.0036(14)
    C24 0.0291(19) 0.0087(16) 0.0236(18) 0.0034(13) 0.0063(14) -0.0029(13)
    C25 0.0186(17) 0.0160(18) 0.0251(18) 0.0054(13) 0.0041(14) 0.0001(14)
    C26 0.0176(16) 0.0142(17) 0.0163(16) -0.0019(12) 0.0035(12) -0.0013(13)
    C31 0.0136(16) 0.0159(18) 0.0120(16) -0.0004(13) 0.0020(12) 0.0019(14)
    C32 0.0178(17) 0.0132(18) 0.0225(17) -0.0013(13) 0.0026(13) 0.0010(14)
    C33 0.0227(18) 0.021(2) 0.0282(19) 0.0029(14) 0.0056(15) -0.0078(15)
    C34 0.022(2) 0.032(2) 0.0168(19) -0.0028(15) 0.0097(16) -0.0019(16)
    C35 0.0210(17) 0.0212(19) 0.0178(16) -0.0026(14) 0.0034(13) 0.0030(14)
    C36 0.0185(16) 0.0130(17) 0.0171(16) 0.0027(12) 0.0026(13) 0.0009(13)
    C41 0.0145(16) 0.0100(16) 0.0179(16) 0.0015(12) 0.0049(12) 0.0002(13)
    C42 0.0159(16) 0.0156(17) 0.0192(16) 0.0038(13) 0.0021(13) 0.0019(13)
    C43 0.0237(19) 0.020(2) 0.030(2) 0.0013(14) 0.0115(15) -0.0041(16)
    C44 0.0227(18) 0.0142(18) 0.039(2) 0.0065(14) 0.0132(16) 0.0079(16)
    C45 0.0247(19) 0.022(2) 0.0245(18) 0.0082(14) 0.0063(14) 0.0113(15)
    C46 0.0222(18) 0.0205(19) 0.0191(17) 0.0032(14) 0.0021(14) 0.0008(14)
    C51 0.0165(17) 0.0075(16) 0.0142(16) -0.0015(14) 0.0009(13) -0.0018(14)
    C52 0.0168(16) 0.0193(18) 0.0165(16) 0.0005(13) 0.0030(13) 0.0021(14)
    C53 0.0293(19) 0.0210(19) 0.0129(16) -0.0001(15) 0.0033(14) 0.0010(14)
    C54 0.031(2) 0.0150(18) 0.0218(18) -0.0013(14) 0.0158(15) -0.0012(14)
    C55 0.0204(19) 0.019(2) 0.022(2) 0.0018(14) 0.0081(16) 0.0014(15)
    C56 0.0178(16) 0.0128(17) 0.0184(16) -0.0006(13) 0.0017(13) -0.0007(13)
    C61 0.0085(14) 0.0116(16) 0.0126(15) -0.0005(11) -0.0028(11) 0.0004(12)
    C62 0.0182(16) 0.0150(17) 0.0174(16) 0.0001(13) 0.0030(13) 0.0017(13)
    C63 0.0212(17) 0.0093(16) 0.0263(18) -0.0027(13) -0.0019(14) 0.0015(14)
    C64 0.0247(18) 0.0141(18) 0.0215(17) 0.0031(14) -0.0028(14) -0.0048(14)
    C65 0.0151(16) 0.0218(19) 0.0197(17) 0.0032(13) 0.0016(13) -0.0033(14)
    C66 0.0166(16) 0.0131(17) 0.0178(16) -0.0017(12) 0.0013(13) 0.0036(13)
    C71 0.0098(15) 0.0085(16) 0.0213(17) -0.0018(11) 0.0025(13) -0.0012(13)
    C72 0.0159(16) 0.0160(18) 0.0214(17) 0.0020(13) 0.0043(13) 0.0001(14)
    C73 0.0171(17) 0.0118(17) 0.036(2) 0.0005(13) 0.0035(14) 0.0096(15)
    C74 0.0180(17) 0.0115(18) 0.047(2) 0.0050(13) 0.0043(16) -0.0001(16)
    C75 0.0254(19) 0.020(2) 0.032(2) 0.0046(14) 0.0049(15) -0.0057(16)
    C76 0.0208(18) 0.0157(18) 0.0228(18) 0.0010(13) 0.0033(14) 0.0007(14)
    C81 0.0172(16) 0.0126(16) 0.0128(15) 0.0037(12) 0.0016(12) 0.0057(13)
    C82 0.0206(17) 0.0123(16) 0.0163(16) -0.0002(13) 0.0000(13) -0.0009(13)
    C83 0.0265(19) 0.0193(18) 0.0219(18) 0.0061(14) 0.0043(15) -0.0014(14)
    C84 0.0128(15) 0.0237(19) 0.0251(18) 0.0083(14) 0.0086(13) 0.0070(15)
    C85 0.0169(16) 0.0152(18) 0.0254(18) -0.0008(13) 0.0018(13) 0.0081(14)
    C86 0.0161(16) 0.0113(17) 0.0172(16) 0.0009(12) 0.0012(13) 0.0000(13)
    N1 0.0164(14) 0.0105(14) 0.0117(13) -0.0018(10) 0.0029(10) 0.0025(11)
    N2 0.0155(14) 0.0094(14) 0.0144(13) -0.0031(10) 0.0008(11) 0.0002(11)
    F1 0.0632(16) 0.0221(13) 0.0480(14) 0.0013(11) 0.0298(12) -0.0063(11)
    F2 0.0393(14) 0.0381(14) 0.0445(14) 0.0116(10) 0.0078(11) 0.0248(11)
    F3 0.0222(11) 0.0453(14) 0.0309(11) -0.0060(9) 0.0019(9) -0.0027(10)
    F4 0.0682(16) 0.0261(13) 0.0226(11) -0.0068(11) 0.0115(10) -0.0082(9)
    F5 0.0593(15) 0.0232(12) 0.0223(11) -0.0004(10) 0.0107(10) 0.0041(9)
    F6 0.0236(13) 0.089(2) 0.0527(15) -0.0191(12) 0.0053(11) 0.0092(14)
    F7 0.0388(13) 0.0365(14) 0.0330(12) -0.0031(10) -0.0100(10) -0.0004(10)
    F8 0.0283(11) 0.0167(10) 0.0319(11) 0.0016(8) 0.0058(9) 0.0050(9)
    F9 0.0334(12) 0.0306(12) 0.0323(12) 0.0132(9) 0.0122(9) 0.0028(9)
    F10 0.0381(13) 0.0467(15) 0.0308(12) -0.0201(11) 0.0048(10) -0.0113(11)
    F11 0.0504(14) 0.0223(12) 0.0369(12) 0.0045(10) 0.0239(10) 0.0066(10)
    F12 0.0343(13) 0.0212(12) 0.0514(15) 0.0085(9) 0.0224(11) 0.0054(11)
    P1 0.0111(4) 0.0094(4) 0.0131(4) -0.0002(3) 0.0021(3) 0.0003(3)
    P2 0.0131(4) 0.0091(4) 0.0128(4) -0.0005(3) 0.0024(3) 0.0003(3)
    P3 0.0139(4) 0.0082(4) 0.0131(4) 0.0003(3) 0.0030(3) 0.0008(3)
    P4 0.0139(4) 0.0084(4) 0.0130(4) -0.0007(3) 0.0016(3) 0.0009(3)
    P5 0.0224(5) 0.0167(5) 0.0244(5) -0.0013(3) 0.0057(4) 0.0022(4)
    P6 0.0210(5) 0.0155(5) 0.0243(5) 0.0015(3) 0.0045(4) -0.0012(4)
    Pt1 0.01167(5) 0.00794(5) 0.01223(5) -0.00055(6) 0.00167(3) 0.00060(6)
    Cl1 0.0451(6) 0.0342(6) 0.0393(5) 0.0035(5) -0.0036(5) 0.0046(5)
    Cl2 0.1083(12) 0.0499(8) 0.0559(8) 0.0418(8) -0.0303(7) -0.0227(6)
    Cl3 0.0380(5) 0.0263(5) 0.0310(5) 0.0089(4) 0.0017(4) 0.0022(4)
    Cl4A 0.0499(15) 0.098(2) 0.0262(11) 0.0341(15) 0.0077(10) -0.0048(12)
    C02A 0.0335(18) 0.0216(18) 0.0222(17) 0.0036(14) 0.0069(14) 0.0032(14)
    Cl4B 0.072(2) 0.081(2) 0.0297(12) 0.0381(17) 0.0039(12) -0.0141(13)
    C02B 0.041(2) 0.031(2) 0.0215(17) 0.0028(16) 0.0065(15) -0.0015(15)
_geom_special_details
;
All s.u.'s (except the s.u. in the dihedral angle between two l.s. planes) are
estimated using the full covariance matrix. The cell s.u.'s are taken into
account individually in the estimation of s.u.'s in distances, angles and
torsion angles; correlations between s.u.'s in cell parameters are only used
when they are defined by crystal symmetry. An approximate (isotropic)
treatment of cell s.u.'s is used for estimating s.u.'s involving l.s. planes.
;
loop_
    _geom_bond_atom_site_label_1
    _geom_bond_atom_site_label_2
    _geom_bond_site_symmetry_2
    _geom_bond_distance
    _geom_bond_publ_flag
    C1 N1 . 1.481(4) ?
    C1 C2 . 1.535(5) ?
    C1 H1A . 0.99 ?
    C1 H1B . 0.99 ?
    C01 Cl1 . 1.737(4) ?
    C01 Cl2 . 1.774(4) ?
    C01 H01A . 0.99 ?
    C01 H01B . 0.99 ?
    C2 C3 . 1.516(5) ?
    C2 H2A . 0.99 ?
    C2 H2B . 0.99 ?
    C3 C4 . 1.533(5) ?
    C3 H3A . 0.99 ?
    C3 H3B . 0.99 ?
    C4 C5 . 1.534(5) ?
    C4 H4A . 0.99 ?
    C4 H4B . 0.99 ?
    C5 H5A . 0.98 ?
    C5 H5B . 0.98 ?
    C5 H5C . 0.98 ?
    C6 N2 . 1.493(4) ?
    C6 C7 . 1.508(4) ?
    C6 H6A . 0.99 ?
    C6 H6B . 0.99 ?
    C7 C8 . 1.539(4) ?
    C7 H7A . 0.99 ?
    C7 H7B . 0.99 ?
    C8 C9 . 1.527(5) ?
    C8 H8A . 0.99 ?
    C8 H8B . 0.99 ?
    C9 C10 . 1.531(5) ?
    C9 H9A . 0.99 ?
    C9 H9B . 0.99 ?
    C10 H10A . 0.98 ?
    C10 H10B . 0.98 ?
    C10 H10C . 0.98 ?
    C11 C12 . 1.389(4) ?
    C11 C16 . 1.399(4) ?
    C11 P1 . 1.791(3) ?
    C12 C13 . 1.379(4) ?
    C12 H12 . 0.95 ?
    C13 C14 . 1.381(4) ?
    C13 H13 . 0.95 ?
    C14 C15 . 1.387(5) ?
    C14 H14 . 0.95 ?
    C15 C16 . 1.381(4) ?
    C15 H15 . 0.95 ?
    C16 H16 . 0.95 ?
    C21 C26 . 1.395(4) ?
    C21 C22 . 1.397(4) ?
    C21 P1 . 1.795(3) ?
    C22 C23 . 1.389(4) ?
    C22 H22 . 0.95 ?
    C23 C24 . 1.378(5) ?
    C23 H23 . 0.95 ?
    C24 C25 . 1.394(5) ?
    C24 H24 . 0.95 ?
    C25 C26 . 1.385(4) ?
    C25 H25 . 0.95 ?
    C26 H26 . 0.95 ?
    C31 C32 . 1.389(4) ?
    C31 C36 . 1.403(4) ?
    C31 P2 . 1.806(3) ?
    C32 C33 . 1.390(4) ?
    C32 H32 . 0.95 ?
    C33 C34 . 1.380(5) ?
    C33 H33 . 0.95 ?
    C34 C35 . 1.382(5) ?
    C34 H34 . 0.95 ?
    C35 C36 . 1.391(4) ?
    C35 H35 . 0.95 ?
    C36 H36 . 0.95 ?
    C41 C46 . 1.393(4) ?
    C41 C42 . 1.397(4) ?
    C41 P2 . 1.795(3) ?
    C42 C43 . 1.388(4) ?
    C42 H42 . 0.95 ?
    C43 C44 . 1.378(5) ?
    C43 H43 . 0.95 ?
    C44 C45 . 1.381(5) ?
    C44 H44 . 0.95 ?
    C45 C46 . 1.385(4) ?
    C45 H45 . 0.95 ?
    C46 H46 . 0.95 ?
    C51 C56 . 1.386(4) ?
    C51 C52 . 1.394(4) ?
    C51 P3 . 1.810(3) ?
    C52 C53 . 1.380(4) ?
    C52 H52 . 0.95 ?
    C53 C54 . 1.397(5) ?
    C53 H53 . 0.95 ?
    C54 C55 . 1.382(5) ?
    C54 H54 . 0.95 ?
    C55 C56 . 1.395(5) ?
    C55 H55 . 0.95 ?
    C56 H56 . 0.95 ?
    C61 C66 . 1.393(4) ?
    C61 C62 . 1.405(4) ?
    C61 P3 . 1.793(3) ?
    C62 C63 . 1.381(4) ?
    C62 H62 . 0.95 ?
    C63 C64 . 1.383(5) ?
    C63 H63 . 0.95 ?
    C64 C65 . 1.384(4) ?
    C64 H64 . 0.95 ?
    C65 C66 . 1.383(4) ?
    C65 H65 . 0.95 ?
    C66 H66 . 0.95 ?
    C71 C76 . 1.380(4) ?
    C71 C72 . 1.406(4) ?
    C71 P4 . 1.801(3) ?
    C72 C73 . 1.382(4) ?
    C72 H72 . 0.95 ?
    C73 C74 . 1.375(5) ?
    C73 H73 . 0.95 ?
    C74 C75 . 1.393(5) ?
    C74 H74 . 0.95 ?
    C75 C76 . 1.378(4) ?
    C75 H75 . 0.95 ?
    C76 H76 . 0.95 ?
    C81 C82 . 1.393(4) ?
    C81 C86 . 1.397(4) ?
    C81 P4 . 1.794(3) ?
    C82 C83 . 1.379(4) ?
    C82 H82 . 0.95 ?
    C83 C84 . 1.382(5) ?
    C83 H83 . 0.95 ?
    C84 C85 . 1.378(4) ?
    C84 H84 . 0.95 ?
    C85 C86 . 1.387(4) ?
    C85 H85 . 0.95 ?
    C86 H86 . 0.95 ?
    N1 P2 . 1.691(3) ?
    N1 P1 . 1.692(3) ?
    N2 P4 . 1.697(3) ?
    N2 P3 . 1.697(3) ?
    F1 P5 . 1.595(2) ?
    F2 P5 . 1.599(2) ?
    F3 P5 . 1.597(2) ?
    F4 P5 . 1.601(2) ?
    F5 P5 . 1.591(2) ?
    F6 P5 . 1.582(2) ?
    F7 P6 . 1.595(2) ?
    F8 P6 . 1.603(2) ?
    F9 P6 . 1.598(2) ?
    F10 P6 . 1.596(2) ?
    F11 P6 . 1.599(2) ?
    F12 P6 . 1.606(2) ?
    P1 Pt1 . 2.3063(8) y
    P2 Pt1 . 2.2965(8) y
    P3 Pt1 . 2.2994(8) y
    P4 Pt1 . 2.2995(8) y
    Cl3 C02A . 1.741(3) ?
    Cl4A C02A . 1.687(4) ?
    C02A H02A . 0.99 ?
    C02A H02B . 0.99 ?
loop_
    _geom_angle_atom_site_label_1
    _geom_angle_atom_site_label_2
    _geom_angle_atom_site_label_3
    _geom_angle_site_symmetry_1
    _geom_angle_site_symmetry_3
    _geom_angle
    _geom_angle_publ_flag
    N1 C1 C2 . . 113.8(3) ?
    N1 C1 H1A . . 108.8 ?
    C2 C1 H1A . . 108.8 ?
    N1 C1 H1B . . 108.8 ?
    C2 C1 H1B . . 108.8 ?
    H1A C1 H1B . . 107.7 ?
    Cl1 C01 Cl2 . . 111.0(2) ?
    Cl1 C01 H01A . . 109.4 ?
    Cl2 C01 H01A . . 109.4 ?
    Cl1 C01 H01B . . 109.4 ?
    Cl2 C01 H01B . . 109.4 ?
    H01A C01 H01B . . 108 ?
    C3 C2 C1 . . 112.1(3) ?
    C3 C2 H2A . . 109.2 ?
    C1 C2 H2A . . 109.2 ?
    C3 C2 H2B . . 109.2 ?
    C1 C2 H2B . . 109.2 ?
    H2A C2 H2B . . 107.9 ?
    C2 C3 C4 . . 114.4(3) ?
    C2 C3 H3A . . 108.7 ?
    C4 C3 H3A . . 108.7 ?
    C2 C3 H3B . . 108.7 ?
    C4 C3 H3B . . 108.7 ?
    H3A C3 H3B . . 107.6 ?
    C3 C4 C5 . . 112.4(3) ?
    C3 C4 H4A . . 109.1 ?
    C5 C4 H4A . . 109.1 ?
    C3 C4 H4B . . 109.1 ?
    C5 C4 H4B . . 109.1 ?
    H4A C4 H4B . . 107.9 ?
    C4 C5 H5A . . 109.5 ?
    C4 C5 H5B . . 109.5 ?
    H5A C5 H5B . . 109.5 ?
    C4 C5 H5C . . 109.5 ?
    H5A C5 H5C . . 109.5 ?
    H5B C5 H5C . . 109.5 ?
    N2 C6 C7 . . 114.0(3) ?
    N2 C6 H6A . . 108.8 ?
    C7 C6 H6A . . 108.8 ?
    N2 C6 H6B . . 108.8 ?
    C7 C6 H6B . . 108.8 ?
    H6A C6 H6B . . 107.7 ?
    C6 C7 C8 . . 111.9(3) ?
    C6 C7 H7A . . 109.2 ?
    C8 C7 H7A . . 109.2 ?
    C6 C7 H7B . . 109.2 ?
    C8 C7 H7B . . 109.2 ?
    H7A C7 H7B . . 107.9 ?
    C9 C8 C7 . . 114.7(3) ?
    C9 C8 H8A . . 108.6 ?
    C7 C8 H8A . . 108.6 ?
    C9 C8 H8B . . 108.6 ?
    C7 C8 H8B . . 108.6 ?
    H8A C8 H8B . . 107.6 ?
    C8 C9 C10 . . 111.6(3) ?
    C8 C9 H9A . . 109.3 ?
    C10 C9 H9A . . 109.3 ?
    C8 C9 H9B . . 109.3 ?
    C10 C9 H9B . . 109.3 ?
    H9A C9 H9B . . 108 ?
    C9 C10 H10A . . 109.5 ?
    C9 C10 H10B . . 109.5 ?
    H10A C10 H10B . . 109.5 ?
    C9 C10 H10C . . 109.5 ?
    H10A C10 H10C . . 109.5 ?
    H10B C10 H10C . . 109.5 ?
    C12 C11 C16 . . 120.1(3) ?
    C12 C11 P1 . . 119.0(2) ?
    C16 C11 P1 . . 120.0(2) ?
    C13 C12 C11 . . 120.0(3) ?
    C13 C12 H12 . . 120 ?
    C11 C12 H12 . . 120 ?
    C12 C13 C14 . . 119.9(3) ?
    C12 C13 H13 . . 120 ?
    C14 C13 H13 . . 120 ?
    C13 C14 C15 . . 120.4(3) ?
    C13 C14 H14 . . 119.8 ?
    C15 C14 H14 . . 119.8 ?
    C16 C15 C14 . . 120.2(3) ?
    C16 C15 H15 . . 119.9 ?
    C14 C15 H15 . . 119.9 ?
    C15 C16 C11 . . 119.3(3) ?
    C15 C16 H16 . . 120.3 ?
    C11 C16 H16 . . 120.3 ?
    C26 C21 C22 . . 120.1(3) ?
    C26 C21 P1 . . 118.8(2) ?
    C22 C21 P1 . . 120.8(2) ?
    C23 C22 C21 . . 119.2(3) ?
    C23 C22 H22 . . 120.4 ?
    C21 C22 H22 . . 120.4 ?
    C24 C23 C22 . . 120.5(3) ?
    C24 C23 H23 . . 119.7 ?
    C22 C23 H23 . . 119.7 ?
    C23 C24 C25 . . 120.6(3) ?
    C23 C24 H24 . . 119.7 ?
    C25 C24 H24 . . 119.7 ?
    C26 C25 C24 . . 119.3(3) ?
    C26 C25 H25 . . 120.3 ?
    C24 C25 H25 . . 120.3 ?
    C25 C26 C21 . . 120.3(3) ?
    C25 C26 H26 . . 119.9 ?
    C21 C26 H26 . . 119.9 ?
    C32 C31 C36 . . 119.7(3) ?
    C32 C31 P2 . . 120.0(3) ?
    C36 C31 P2 . . 119.4(3) ?
    C31 C32 C33 . . 120.1(3) ?
    C31 C32 H32 . . 120 ?
    C33 C32 H32 . . 120 ?
    C34 C33 C32 . . 119.8(3) ?
    C34 C33 H33 . . 120.1 ?
    C32 C33 H33 . . 120.1 ?
    C33 C34 C35 . . 121.0(3) ?
    C33 C34 H34 . . 119.5 ?
    C35 C34 H34 . . 119.5 ?
    C34 C35 C36 . . 119.8(3) ?
    C34 C35 H35 . . 120.1 ?
    C36 C35 H35 . . 120.1 ?
    C35 C36 C31 . . 119.7(3) ?
    C35 C36 H36 . . 120.2 ?
    C31 C36 H36 . . 120.2 ?
    C46 C41 C42 . . 119.5(3) ?
    C46 C41 P2 . . 121.6(2) ?
    C42 C41 P2 . . 118.9(2) ?
    C43 C42 C41 . . 120.1(3) ?
    C43 C42 H42 . . 120 ?
    C41 C42 H42 . . 120 ?
    C44 C43 C42 . . 120.0(3) ?
    C44 C43 H43 . . 120 ?
    C42 C43 H43 . . 120 ?
    C43 C44 C45 . . 120.1(3) ?
    C43 C44 H44 . . 120 ?
    C45 C44 H44 . . 120 ?
    C44 C45 C46 . . 120.6(3) ?
    C44 C45 H45 . . 119.7 ?
    C46 C45 H45 . . 119.7 ?
    C45 C46 C41 . . 119.7(3) ?
    C45 C46 H46 . . 120.2 ?
    C41 C46 H46 . . 120.2 ?
    C56 C51 C52 . . 120.3(3) ?
    C56 C51 P3 . . 119.5(2) ?
    C52 C51 P3 . . 120.2(2) ?
    C53 C52 C51 . . 120.1(3) ?
    C53 C52 H52 . . 119.9 ?
    C51 C52 H52 . . 119.9 ?
    C52 C53 C54 . . 119.7(3) ?
    C52 C53 H53 . . 120.2 ?
    C54 C53 H53 . . 120.2 ?
    C55 C54 C53 . . 120.2(3) ?
    C55 C54 H54 . . 119.9 ?
    C53 C54 H54 . . 119.9 ?
    C54 C55 C56 . . 120.1(3) ?
    C54 C55 H55 . . 119.9 ?
    C56 C55 H55 . . 119.9 ?
    C51 C56 C55 . . 119.5(3) ?
    C51 C56 H56 . . 120.2 ?
    C55 C56 H56 . . 120.2 ?
    C66 C61 C62 . . 119.4(3) ?
    C66 C61 P3 . . 119.6(2) ?
    C62 C61 P3 . . 119.6(2) ?
    C63 C62 C61 . . 119.8(3) ?
    C63 C62 H62 . . 120.1 ?
    C61 C62 H62 . . 120.1 ?
    C62 C63 C64 . . 120.2(3) ?
    C62 C63 H63 . . 119.9 ?
    C64 C63 H63 . . 119.9 ?
    C63 C64 C65 . . 120.5(3) ?
    C63 C64 H64 . . 119.8 ?
    C65 C64 H64 . . 119.8 ?
    C66 C65 C64 . . 120.0(3) ?
    C66 C65 H65 . . 120 ?
    C64 C65 H65 . . 120 ?
    C65 C66 C61 . . 120.2(3) ?
    C65 C66 H66 . . 119.9 ?
    C61 C66 H66 . . 119.9 ?
    C76 C71 C72 . . 119.4(3) ?
    C76 C71 P4 . . 122.5(2) ?
    C72 C71 P4 . . 117.7(2) ?
    C73 C72 C71 . . 120.0(3) ?
    C73 C72 H72 . . 120 ?
    C71 C72 H72 . . 120 ?
    C74 C73 C72 . . 119.9(3) ?
    C74 C73 H73 . . 120.1 ?
    C72 C73 H73 . . 120.1 ?
    C73 C74 C75 . . 120.3(3) ?
    C73 C74 H74 . . 119.8 ?
    C75 C74 H74 . . 119.8 ?
    C76 C75 C74 . . 120.0(3) ?
    C76 C75 H75 . . 120 ?
    C74 C75 H75 . . 120 ?
    C75 C76 C71 . . 120.3(3) ?
    C75 C76 H76 . . 119.8 ?
    C71 C76 H76 . . 119.8 ?
    C82 C81 C86 . . 119.2(3) ?
    C82 C81 P4 . . 120.4(2) ?
    C86 C81 P4 . . 120.4(2) ?
    C83 C82 C81 . . 120.8(3) ?
    C83 C82 H82 . . 119.6 ?
    C81 C82 H82 . . 119.6 ?
    C82 C83 C84 . . 119.4(3) ?
    C82 C83 H83 . . 120.3 ?
    C84 C83 H83 . . 120.3 ?
    C85 C84 C83 . . 120.8(3) ?
    C85 C84 H84 . . 119.6 ?
    C83 C84 H84 . . 119.6 ?
    C84 C85 C86 . . 120.1(3) ?
    C84 C85 H85 . . 120 ?
    C86 C85 H85 . . 120 ?
    C85 C86 C81 . . 119.7(3) ?
    C85 C86 H86 . . 120.1 ?
    C81 C86 H86 . . 120.1 ?
    C1 N1 P2 . . 129.9(2) ?
    C1 N1 P1 . . 126.7(2) ?
    P2 N1 P1 . . 103.40(13) y
    C6 N2 P4 . . 127.9(2) ?
    C6 N2 P3 . . 127.2(2) ?
    P4 N2 P3 . . 103.15(13) y
    N1 P1 C11 . . 109.23(13) ?
    N1 P1 C21 . . 108.74(13) ?
    C11 P1 C21 . . 108.33(14) ?
    N1 P1 Pt1 . . 92.81(9) y
    C11 P1 Pt1 . . 116.03(10) ?
    C21 P1 Pt1 . . 120.08(10) ?
    N1 P2 C41 . . 109.61(14) ?
    N1 P2 C31 . . 111.84(15) ?
    C41 P2 C31 . . 107.14(15) ?
    N1 P2 Pt1 . . 93.19(9) ?
    C41 P2 Pt1 . . 118.82(11) y
    C31 P2 Pt1 . . 115.52(11) ?
    N2 P3 C61 . . 109.63(14) ?
    N2 P3 C51 . . 111.60(14) ?
    C61 P3 C51 . . 106.41(15) ?
    N2 P3 Pt1 . . 93.10(9) ?
    C61 P3 Pt1 . . 112.97(10) ?
    C51 P3 Pt1 . . 122.28(11) y
    N2 P4 C81 . . 109.44(13) ?
    N2 P4 C71 . . 111.45(13) ?
    C81 P4 C71 . . 105.50(14) ?
    N2 P4 Pt1 . . 93.11(9) y
    C81 P4 Pt1 . . 118.32(11) ?
    C71 P4 Pt1 . . 118.34(10) ?
    F6 P5 F5 . . 90.13(13) ?
    F6 P5 F1 . . 90.59(14) ?
    F5 P5 F1 . . 89.57(12) ?
    F6 P5 F3 . . 179.62(16) ?
    F5 P5 F3 . . 89.88(12) ?
    F1 P5 F3 . . 89.79(12) ?
    F6 P5 F2 . . 90.89(13) ?
    F5 P5 F2 . . 178.86(13) ?
    F1 P5 F2 . . 90.94(12) ?
    F3 P5 F2 . . 89.10(12) ?
    F6 P5 F4 . . 89.92(14) ?
    F5 P5 F4 . . 90.26(11) ?
    F1 P5 F4 . . 179.46(15) ?
    F3 P5 F4 . . 89.70(12) ?
    F2 P5 F4 . . 89.22(12) ?
    F7 P6 F10 . . 179.64(15) ?
    F7 P6 F9 . . 89.97(12) ?
    F10 P6 F9 . . 89.67(12) ?
    F7 P6 F11 . . 89.68(12) ?
    F10 P6 F11 . . 90.24(12) ?
    F9 P6 F11 . . 89.93(11) ?
    F7 P6 F8 . . 90.17(12) ?
    F10 P6 F8 . . 89.90(11) ?
    F9 P6 F8 . . 90.23(11) ?
    F11 P6 F8 . . 179.79(14) ?
    F7 P6 F12 . . 90.42(13) ?
    F10 P6 F12 . . 89.94(12) ?
    F9 P6 F12 . . 179.60(14) ?
    F11 P6 F12 . . 89.97(11) ?
    F8 P6 F12 . . 89.87(11) ?
    P2 Pt1 P3 . . 178.92(3) ?
    P2 Pt1 P4 . . 108.78(3) ?
    P3 Pt1 P4 . . 70.64(3) ?
    P2 Pt1 P1 . . 70.45(3) ?
    P3 Pt1 P1 . . 110.08(3) ?
    P4 Pt1 P1 . . 177.37(3) ?
    Cl4A C02A Cl3 . . 120.6(2) ?
    Cl4A C02A H02A . . 107.2 ?
    Cl3 C02A H02A . . 107.2 ?
    Cl4A C02A H02B . . 107.2 ?
    Cl3 C02A H02B . . 107.2 ?
    H02A C02A H02B . . 106.8 ?
loop_
    _geom_torsion_atom_site_label_1
    _geom_torsion_atom_site_label_2
    _geom_torsion_atom_site_label_3
    _geom_torsion_atom_site_label_4
    _geom_torsion_site_symmetry_1
    _geom_torsion_site_symmetry_2
    _geom_torsion_site_symmetry_3
    _geom_torsion_site_symmetry_4
    _geom_torsion
    _geom_torsion_publ_flag
    N1 C1 C2 C3 . . . . 169.4(3) ?
    C1 C2 C3 C4 . . . . 60.4(4) ?
    C2 C3 C4 C5 . . . . -177.3(3) ?
    N2 C6 C7 C8 . . . . -177.1(3) ?
    C6 C7 C8 C9 . . . . -62.8(4) ?
    C7 C8 C9 C10 . . . . -174.0(3) ?
    C16 C11 C12 C13 . . . . 0.5(5) ?
    P1 C11 C12 C13 . . . . -169.1(2) ?
    C11 C12 C13 C14 . . . . 0.3(5) ?
    C12 C13 C14 C15 . . . . -0.7(5) ?
    C13 C14 C15 C16 . . . . 0.3(5) ?
    C14 C15 C16 C11 . . . . 0.5(5) ?
    C12 C11 C16 C15 . . . . -0.9(5) ?
    P1 C11 C16 C15 . . . . 168.6(3) ?
    C26 C21 C22 C23 . . . . 0.2(4) ?
    P1 C21 C22 C23 . . . . 173.6(2) ?
    C21 C22 C23 C24 . . . . 0.1(5) ?
    C22 C23 C24 C25 . . . . -0.2(5) ?
    C23 C24 C25 C26 . . . . 0.1(5) ?
    C24 C25 C26 C21 . . . . 0.2(5) ?
    C22 C21 C26 C25 . . . . -0.3(5) ?
    P1 C21 C26 C25 . . . . -173.8(2) ?
    C36 C31 C32 C33 . . . . -2.1(5) ?
    P2 C31 C32 C33 . . . . -171.2(2) ?
    C31 C32 C33 C34 . . . . 0.9(5) ?
    C32 C33 C34 C35 . . . . 0.2(5) ?
    C33 C34 C35 C36 . . . . 0.0(5) ?
    C34 C35 C36 C31 . . . . -1.2(5) ?
    C32 C31 C36 C35 . . . . 2.2(5) ?
    P2 C31 C36 C35 . . . . 171.4(2) ?
    C46 C41 C42 C43 . . . . -1.2(5) ?
    P2 C41 C42 C43 . . . . 176.5(3) ?
    C41 C42 C43 C44 . . . . -0.7(5) ?
    C42 C43 C44 C45 . . . . 2.8(5) ?
    C43 C44 C45 C46 . . . . -3.0(5) ?
    C44 C45 C46 C41 . . . . 1.1(5) ?
    C42 C41 C46 C45 . . . . 1.0(5) ?
    P2 C41 C46 C45 . . . . -176.6(3) ?
    C56 C51 C52 C53 . . . . -0.7(5) ?
    P3 C51 C52 C53 . . . . -179.9(3) ?
    C51 C52 C53 C54 . . . . 2.4(5) ?
    C52 C53 C54 C55 . . . . -2.4(5) ?
    C53 C54 C55 C56 . . . . 0.8(5) ?
    C52 C51 C56 C55 . . . . -0.9(5) ?
    P3 C51 C56 C55 . . . . 178.3(2) ?
    C54 C55 C56 C51 . . . . 0.8(5) ?
    C66 C61 C62 C63 . . . . -0.2(4) ?
    P3 C61 C62 C63 . . . . 166.6(2) ?
    C61 C62 C63 C64 . . . . 0.5(5) ?
    C62 C63 C64 C65 . . . . 0.2(5) ?
    C63 C64 C65 C66 . . . . -1.2(5) ?
    C64 C65 C66 C61 . . . . 1.5(4) ?
    C62 C61 C66 C65 . . . . -0.8(4) ?
    P3 C61 C66 C65 . . . . -167.6(2) ?
    C76 C71 C72 C73 . . . . 1.4(5) ?
    P4 C71 C72 C73 . . . . 173.8(2) ?
    C71 C72 C73 C74 . . . . 2.1(5) ?
    C72 C73 C74 C75 . . . . -3.6(5) ?
    C73 C74 C75 C76 . . . . 1.5(5) ?
    C74 C75 C76 C71 . . . . 2.1(5) ?
    C72 C71 C76 C75 . . . . -3.5(5) ?
    P4 C71 C76 C75 . . . . -175.5(3) ?
    C86 C81 C82 C83 . . . . -0.3(4) ?
    P4 C81 C82 C83 . . . . -179.2(2) ?
    C81 C82 C83 C84 . . . . -0.4(5) ?
    C82 C83 C84 C85 . . . . 1.3(5) ?
    C83 C84 C85 C86 . . . . -1.5(5) ?
    C84 C85 C86 C81 . . . . 0.7(5) ?
    C82 C81 C86 C85 . . . . 0.2(4) ?
    P4 C81 C86 C85 . . . . 179.1(2) ?
    C2 C1 N1 P2 . . . . 81.3(4) ?
    C2 C1 N1 P1 . . . . -101.7(3) ?
    C7 C6 N2 P4 . . . . 102.6(3) ?
    C7 C6 N2 P3 . . . . -95.2(3) ?
    C1 N1 P1 C11 . . . . -55.3(3) ?
    P2 N1 P1 C11 . . . . 122.28(14) ?
    C1 N1 P1 C21 . . . . 62.7(3) ?
    P2 N1 P1 C21 . . . . -119.69(15) ?
    C1 N1 P1 Pt1 . . . . -174.2(3) ?
    P2 N1 P1 Pt1 . . . . 3.44(12) ?
    C12 C11 P1 N1 . . . . -38.5(3) ?
    C16 C11 P1 N1 . . . . 151.8(2) ?
    C12 C11 P1 C21 . . . . -156.8(2) ?
    C16 C11 P1 C21 . . . . 33.5(3) ?
    C12 C11 P1 Pt1 . . . . 64.7(3) ?
    C16 C11 P1 Pt1 . . . . -105.0(2) ?
    C26 C21 P1 N1 . . . . 100.9(2) ?
    C22 C21 P1 N1 . . . . -72.6(3) ?
    C26 C21 P1 C11 . . . . -140.5(2) ?
    C22 C21 P1 C11 . . . . 46.0(3) ?
    C26 C21 P1 Pt1 . . . . -4.0(3) ?
    C22 C21 P1 Pt1 . . . . -177.5(2) ?
    C1 N1 P2 C41 . . . . 51.9(3) ?
    P1 N1 P2 C41 . . . . -125.63(15) ?
    C1 N1 P2 C31 . . . . -66.8(3) ?
    P1 N1 P2 C31 . . . . 115.69(15) ?
    C1 N1 P2 Pt1 . . . . 174.1(3) ?
    P1 N1 P2 Pt1 . . . . -3.46(12) ?
    C46 C41 P2 N1 . . . . -79.3(3) ?
    C42 C41 P2 N1 . . . . 103.1(3) ?
    C46 C41 P2 C31 . . . . 42.2(3) ?
    C42 C41 P2 C31 . . . . -135.4(3) ?
    C46 C41 P2 Pt1 . . . . 175.4(2) ?
    C42 C41 P2 Pt1 . . . . -2.2(3) ?
    C32 C31 P2 N1 . . . . -40.8(3) ?
    C36 C31 P2 N1 . . . . 150.1(2) ?
    C32 C31 P2 C41 . . . . -160.9(3) ?
    C36 C31 P2 C41 . . . . 30.0(3) ?
    C32 C31 P2 Pt1 . . . . 64.1(3) ?
    C36 C31 P2 Pt1 . . . . -105.0(2) ?
    C6 N2 P3 C61 . . . . -49.9(3) ?
    P4 N2 P3 C61 . . . . 115.82(14) ?
    C6 N2 P3 C51 . . . . 67.7(3) ?
    P4 N2 P3 C51 . . . . -126.55(15) ?
    C6 N2 P3 Pt1 . . . . -165.6(2) ?
    P4 N2 P3 Pt1 . . . . 0.08(12) ?
    C66 C61 P3 N2 . . . . -36.4(3) ?
    C62 C61 P3 N2 . . . . 156.9(2) ?
    C66 C61 P3 C51 . . . . -157.2(2) ?
    C62 C61 P3 C51 . . . . 36.1(3) ?
    C66 C61 P3 Pt1 . . . . 66.0(2) ?
    C62 C61 P3 Pt1 . . . . -100.8(2) ?
    C56 C51 P3 N2 . . . . 108.6(3) ?
    C52 C51 P3 N2 . . . . -72.3(3) ?
    C56 C51 P3 C61 . . . . -131.9(3) ?
    C52 C51 P3 C61 . . . . 47.3(3) ?
    C56 C51 P3 Pt1 . . . . 0.0(3) ?
    C52 C51 P3 Pt1 . . . . 179.1(2) ?
    C6 N2 P4 C81 . . . . 43.9(3) ?
    P3 N2 P4 C81 . . . . -121.62(15) ?
    C6 N2 P4 C71 . . . . -72.4(3) ?
    P3 N2 P4 C71 . . . . 122.07(15) ?
    C6 N2 P4 Pt1 . . . . 165.5(2) ?
    P3 N2 P4 Pt1 . . . . -0.08(12) ?
    C82 C81 P4 N2 . . . . 95.9(3) ?
    C86 C81 P4 N2 . . . . -83.0(3) ?
    C82 C81 P4 C71 . . . . -144.1(2) ?
    C86 C81 P4 C71 . . . . 37.0(3) ?
    C82 C81 P4 Pt1 . . . . -8.9(3) ?
    C86 C81 P4 Pt1 . . . . 172.2(2) ?
    C76 C71 P4 N2 . . . . -26.7(3) ?
    C72 C71 P4 N2 . . . . 161.2(2) ?
    C76 C71 P4 C81 . . . . -145.4(3) ?
    C72 C71 P4 C81 . . . . 42.5(3) ?
    C76 C71 P4 Pt1 . . . . 79.5(3) ?
    C72 C71 P4 Pt1 . . . . -92.7(2) ?
    N1 P2 Pt1 P4 . . . . 179.95(9) ?
    C41 P2 Pt1 P4 . . . . -65.57(12) ?
    C31 P2 Pt1 P4 . . . . 63.88(13) ?
    N1 P2 Pt1 P1 . . . . 2.62(9) ?
    C41 P2 Pt1 P1 . . . . 117.10(12) ?
    C31 P2 Pt1 P1 . . . . -113.45(13) ?
    N2 P3 Pt1 P4 . . . . -0.06(9) ?
    C61 P3 Pt1 P4 . . . . -112.91(11) ?
    C51 P3 Pt1 P4 . . . . 117.99(14) ?
    N2 P3 Pt1 P1 . . . . 177.25(9) ?
    C61 P3 Pt1 P1 . . . . 64.40(11) ?
    C51 P3 Pt1 P1 . . . . -64.70(14) ?
    N2 P4 Pt1 P2 . . . . -178.97(9) ?
    C81 P4 Pt1 P2 . . . . -64.89(12) ?
    C71 P4 Pt1 P2 . . . . 64.58(12) ?
    N2 P4 Pt1 P3 . . . . 0.06(9) ?
    C81 P4 Pt1 P3 . . . . 114.14(11) ?
    C71 P4 Pt1 P3 . . . . -116.39(12) ?
    N1 P1 Pt1 P2 . . . . -2.62(9) ?
    C11 P1 Pt1 P2 . . . . -115.62(12) ?
    C21 P1 Pt1 P2 . . . . 110.97(11) ?
    N1 P1 Pt1 P3 . . . . 178.39(9) ?
    C11 P1 Pt1 P3 . . . . 65.38(12) ?
    C21 P1 Pt1 P3 . . . . -68.03(12) ?
loop_
    _geom_hbond_atom_site_label_D
    _geom_hbond_atom_site_label_H
    _geom_hbond_atom_site_label_A
    _geom_hbond_site_symmetry_A
    _geom_hbond_distance_DH
    _geom_hbond_distance_HA
    _geom_hbond_distance_DA
    _geom_hbond_angle_DHA
    C25 H25 F8 . 0.95 2.53 3.437(4) 159.6
    C55 H55 F2 . 0.95 2.49 3.079(4) 120.3
    C65 H65 F10 . 0.95 2.47 3.297(4) 145.1
    C83 H83 F11 . 0.95 2.37 3.267(4) 157.6
    C01 H01B F2 4_564 0.99 2.29 3.244(5) 160.5
    C01 H01B F6 4_564 0.99 2.4 3.150(5) 132.3
    C5 H5C F11 1_455 0.98 2.51 3.196(4) 126.9
    C8 H8A F3 1_655 0.99 2.54 3.450(4) 152.5
    C53 H53 F7 2_565 0.95 2.51 3.273(4) 137.3
    C63 H63 F4 3_545 0.95 2.51 3.373(4) 151
    C73 H73 F9 3_455 0.95 2.53 3.426(4) 156.3
