# Supplementary material for: Bis[N,N-bis­(diphenyl­phosphan­yl)pentyl­amine-κ2 P,P′]platinum(II) bis­(hexa­fluoridophosphate) dichloro­methane disolvate
Source: Acta Crystallogr Sect E Struct Rep Online. 2010 Jul 14;66(Pt 8):m922–3. doi: 10.1107/S1600536810025560 (PMC3007544; doi:10.1107/S1600536810025560)
Supplement: Supplementary file 2 [file e-66-0m922-Isup2.hkl]

#
# h,k,l, Fc-squared, Fo-squared, sigma(Fo-squared) and status flag
#
data_I
_shelx_title ' absx in Cc'
_shelx_refln_list_code          4
_shelx_F_calc_maximum      963.80
_exptl_crystal_F_000      3136.00
_reflns_d_resolution_high  0.7570
 
loop_
 _symmetry_equiv_pos_as_xyz
 'x, y, z'
 'x, -y, z+1/2'
 'x+1/2, y+1/2, z'
 'x+1/2, -y+1/2, z+1/2'
 
_cell_length_a    11.3876
_cell_length_b    24.2828
_cell_length_c    23.1023
_cell_angle_alpha  90.000
_cell_angle_beta   97.669
_cell_angle_gamma  90.000
 
_shelx_F_squared_multiplier     1.000
 
loop_
 _refln_index_h
 _refln_index_k
 _refln_index_l
 _refln_F_squared_calc
 _refln_F_squared_meas
 _refln_F_squared_sigma
 _refln_observed_status
   0   0 -30     4790.48     4587.24   1081.54 o
   0   2 -30      792.99      242.42    745.89 o
   1   3 -30     1352.12     1603.67    839.13 o
   0   4 -30     6690.10     8083.62   1361.25 o
   1   5 -30    10684.77    10405.21   1473.14 o
   3   5 -30     9313.05     9388.93   1594.35 o
  -1   1 -29    10031.51    10533.43   1044.57 o
   1   1 -29     1221.97     1622.32    801.84 o
  -2   2 -29    16086.96    15244.99   1319.78 o
   0   2 -29     4556.50     4685.60    717.80 o
  -1   3 -29     6408.93     6408.41    847.00 o
   1   3 -29     4514.94     5258.55   1062.90 o
  -2   4 -29     1423.83     1626.98    632.91 o
   0   4 -29      709.15      680.63    783.19 o
   2   4 -29      209.36      270.39    661.98 o
  -1   5 -29     1743.67     1595.06    594.64 o
   1   5 -29     3474.42     2980.77    707.13 o
   3   5 -29     1778.42     1538.40    932.37 o
   0   6 -29     4334.61     5123.30    845.58 o
   2   6 -29     9537.84     9007.96   1023.36 o
  -1   7 -29     6204.34     6244.95    983.65 o
   1   7 -29     6820.24     6668.09    939.87 o
   3   7 -29    13090.51    14005.10   1249.11 o
   0   8 -29     4935.04     4875.11    868.17 o
   2   8 -29     6706.84     7635.79    972.47 o
   1   9 -29      885.23     1295.71    655.73 o
   3   9 -29      175.49     -460.95    536.28 o
  -4   0 -28     4579.16     5398.40   1202.75 o
  -2   0 -28    36651.02    37397.21   3020.87 o
   0   0 -28     5100.98     5398.40   1053.57 o
  -3   1 -28    10092.60     9522.99   1027.47 o
  -1   1 -28    10131.91     9692.60    981.73 o
   1   1 -28     1302.51      966.85    481.14 o
  -4   2 -28     1094.61     1230.19    635.57 o
  -2   2 -28     1734.97     1811.12    619.62 o
   0   2 -28      359.42      159.83    460.93 o
   2   2 -28      627.40      839.13    661.98 o
  -3   3 -28     5931.59     4850.93    811.07 o
  -1   3 -28     7058.91     8028.14    882.77 o
   1   3 -28     1099.33     1398.55    745.89 o
  -2   4 -28    15674.49    15662.62   1298.33 o
   0   4 -28     5092.27     5312.70    760.42 o
   2   4 -28     5486.57     6668.66    841.24 o
  -3   5 -28    10729.18    10441.81   1087.28 o
  -1   5 -28     9526.55    11233.20   1038.35 o
   1   5 -28     7596.99     7968.41    946.18 o
   3   5 -28     6867.91     7096.63    874.54 o
  -2   6 -28     1063.27     1450.88    613.03 o
   0   6 -28     2204.65     2390.17    693.65 o
   2   6 -28     1997.91     2028.09    633.98 o
  -3   7 -28       79.73     -130.53    792.51 o
  -1   7 -28     1359.57      555.77    468.00 o
   1   7 -28     1594.55     1800.45    653.98 o
   3   7 -28     1511.40     1767.24    630.46 o
  -2   8 -28     5166.14     5650.91    895.85 o
   0   8 -28     9283.93    10355.75   1091.49 o
   2   8 -28     6687.30     6060.87    869.43 o
  -1   9 -28     6603.20     6574.12    968.68 o
   1   9 -28    18961.56    19513.73   1512.95 o
   3   9 -28     8996.80     9387.68   1040.46 o
   0  10 -28     2353.63     2243.98    707.55 o
   2  10 -28     6977.76     7354.23   1118.84 o
   4  10 -28     8799.78     8037.00   1342.61 o
  -1  11 -28     1023.34     1108.03    548.39 o
   1  11 -28      541.16      327.54    494.58 o
   3  11 -28     2457.47     1887.52    703.95 o
   0  12 -28     3466.91     3034.33    656.12 o
   2  12 -28     5155.40     5052.27    888.20 o
  -5   1 -27     4052.95     3466.97    794.41 o
  -3   1 -27    11781.54    11332.10   1128.93 o
  -1   1 -27     2680.05     2443.41    606.11 o
   1   1 -27      199.84       90.13    415.19 o
  -4   2 -27    21851.41    22656.84   1626.47 o
  -2   2 -27    19612.28    19657.44   1449.70 o
   0   2 -27     1902.35     1880.39    533.90 o
   2   2 -27    21913.69    22050.46   1967.29 o
   8   2 -27     6332.23     6992.75   1333.28 o
  -5   3 -27     8794.90     7722.16    991.42 o
  -3   3 -27    13680.29    12853.97   1186.65 o
  -1   3 -27    11094.76    12220.73   1077.19 o
   1   3 -27     6070.58     5933.04    711.93 o
   3   3 -27    10652.87    11120.96   1045.21 o
  -4   4 -27     3145.73     2631.28    705.34 o
  -2   4 -27     1531.21     1757.14    577.36 o
   0   4 -27     1013.95      653.20    414.53 o
   2   4 -27     1004.76     1454.55    561.37 o
   4   4 -27     3739.29     4829.66   1137.49 o
   8   4 -27     3063.64     3822.70   1137.49 o
  -3   5 -27     3143.80     3289.38    715.12 o
  -1   5 -27      389.92      358.18    417.12 o
   1   5 -27     2677.82     2562.83    646.32 o
   3   5 -27     3147.33     2831.90    638.40 o
  -4   6 -27     8383.37     7332.30    953.51 o
  -2   6 -27     5595.96     5461.76    680.90 o
   0   6 -27     5806.76     6268.41    663.01 o
   2   6 -27    16538.83    18147.63   1352.71 o
   4   6 -27    12116.26    12208.21   1100.49 o
   8   6 -27    14317.06    13398.10   1780.82 o
  -3   7 -27    13982.65    13836.72   1365.92 o
  -1   7 -27     7130.68     7450.49    742.01 o
   1   7 -27    25531.19    25155.05   1710.33 o
   3   7 -27    21653.15    21876.93   1565.92 o
  -4   8 -27     9154.94     8475.21   1473.14 o
  -2   8 -27     3549.25     3767.56    761.70 o
   0   8 -27     9562.43     7319.03    942.20 o
   2   8 -27    10974.29    10740.56   1086.80 o
   4   8 -27     3546.27     3671.69    720.82 o
  -3   9 -27      525.57       37.52    476.82 o
  -1   9 -27      785.96      718.71    582.73 o
   1   9 -27       44.29       74.06    517.49 o
   3   9 -27     3947.30     4935.09    800.36 o
  -2  10 -27     4757.65     4345.23    695.67 o
   0  10 -27     1588.15     1826.76    674.58 o
   2  10 -27     8062.13     7679.94    948.82 o
   4  10 -27     5784.48     5411.69    826.54 o
  -1  11 -27    13550.97    12570.54   1036.54 o
   1  11 -27     8971.88     9141.45    854.29 o
   3  11 -27     9134.11     9555.22   1052.63 o
   5  11 -27    13507.06    12829.36   1668.94 o
  -2  12 -27    11070.98    10474.08    957.82 o
   0  12 -27    19528.01    19183.69   1279.71 o
   2  12 -27     8094.18     7613.73    824.86 o
   4  12 -27    12345.30    13202.35   1272.85 o
  -1  13 -27     2065.02     2138.86    605.51 o
   1  13 -27     1997.17     2124.20    595.98 o
   3  13 -27     6781.90     7194.57    964.85 o
   5  13 -27     1110.97     1305.31    895.07 o
   0  14 -27     2345.65     2152.10    601.05 o
   2  14 -27     2652.63     2593.10    736.19 o
   4  14 -27     1376.06     1375.85    668.82 o
  -6   0 -26     9563.72    11952.94   1687.58 o
  -4   0 -26    10988.26    12092.79   1557.05 o
  -2   0 -26    21028.91    22022.49   1995.26 o
   0   0 -26     3783.08     3626.91    857.78 o
   2   0 -26    17097.72    16176.56   1724.88 o
   8   0 -26     7183.55     6806.27   1268.02 o
  -5   1 -26    11557.93    12807.77   1221.89 o
  -3   1 -26     6653.53     6583.58    824.02 o
  -1   1 -26    13472.00    13666.97   1715.55 o
   1   1 -26    11539.01    10764.55    931.47 o
   3   1 -26    15914.55    15346.75   1603.67 o
   7   1 -26     4128.63     4394.56    780.73 o
   9   1 -26     2369.96     1719.84    684.96 o
  -6   2 -26      111.75      -41.96    580.17 o
  -4   2 -26     2721.50     3000.06    681.19 o
  -2   2 -26      687.14      777.70    504.06 o
   0   2 -26     1276.80     1011.62    474.68 o
   2   2 -26     1965.95     2237.49    497.46 o
   4   2 -26     2056.07     1939.32    857.78 o
   8   2 -26      994.28     1330.30    648.16 o
  -5   3 -26     1822.67     1344.18    625.38 o
  -3   3 -26     2587.57     3174.01    668.56 o
  -1   3 -26     4733.95     4359.93    659.18 o
   1   3 -26     4584.84     4614.70    558.07 o
   3   3 -26     1371.13     1768.31    535.01 o
   7   3 -26     1558.17     1426.52    923.04 o
   9   3 -26     4724.73     4457.36    842.86 o
  -4   4 -26    15598.01    15231.71   1311.92 o
  -2   4 -26     3926.77     4062.19    659.61 o
   0   4 -26    12827.17    12993.96    901.13 o
   2   4 -26    22792.65    22282.45   1524.38 o
   4   4 -26    19623.08    21267.28   2284.30 o
   8   4 -26     7026.06     6915.70    916.12 o
  -5   5 -26    18983.87    19222.40   1522.56 o
  -3   5 -26     7940.03     7734.39    886.28 o
  -1   5 -26     5417.96     5263.73    608.18 o
   1   5 -26    24185.46    24543.22   1292.46 o
   3   5 -26    14677.27    15374.15   1241.21 o
   7   5 -26    17078.19    15868.88   1799.47 o
   9   5 -26     1942.57     2030.63    730.38 o
  -4   6 -26     5693.65     5381.07    885.75 o
  -2   6 -26     3795.71     3977.58    579.75 o
   0   6 -26     4547.47     4505.03    578.14 o
   2   6 -26     1361.93     1478.50    764.54 o
   4   6 -26     6348.46     5859.39    772.87 o
   8   6 -26     2753.45     2517.39   1006.96 o
  -5   7 -26     2554.54     2517.39   1053.57 o
  -3   7 -26     1626.84     1418.18    494.82 o
  -1   7 -26     2071.29     1764.45    479.62 o
   1   7 -26     4379.58     3929.21    705.06 o
   3   7 -26      908.81     1317.84    548.69 o
   7   7 -26     1290.18      960.34    876.42 o
  -4   8 -26     3989.26     3914.17    817.43 o
  -2   8 -26     3510.88     3153.73    727.45 o
   0   8 -26    15632.32    16830.97   1350.49 o
   2   8 -26    12860.33    13348.81   1487.12 o
   4   8 -26     3960.38     4588.75    731.27 o
   8   8 -26     7353.38     7654.73   1370.58 o
  -3   9 -26     7373.93     7105.80    798.11 o
  -1   9 -26    14982.76    14384.57   1283.33 o
   1   9 -26    19272.34    18923.99   1473.22 o
   3   9 -26     7813.27     8649.08    953.51 o
   5   9 -26    14620.45    14638.15   1678.26 o
  -4  10 -26    10748.61     9454.55    915.87 o
  -2  10 -26     1126.52      745.89    495.74 o
   0  10 -26    11540.46    11745.85   1155.90 o
   2  10 -26    18649.53    19906.51   1522.39 o
   4  10 -26     9686.92     8472.44    971.71 o
  -3  11 -26     1203.65      909.24    523.82 o
  -1  11 -26      690.61      773.05    488.06 o
   1  11 -26       25.40      -97.97    428.50 o
   3  11 -26     1976.94     2279.77    664.31 o
   5  11 -26      827.88     1062.90    792.51 o
  -2  12 -26     3069.38     3202.91    641.62 o
   0  12 -26    10297.58    10053.13    909.12 o
   2  12 -26     7700.34     7656.31    784.31 o
   4  12 -26     2435.59     1972.05    659.18 o
   6  12 -26    10205.05    11579.99   1547.73 o
  -3  13 -26     7617.55     5537.77    769.66 o
  -1  13 -26    13137.82    12307.68   1019.69 o
   1  13 -26    10050.05    11000.19    945.39 o
   3  13 -26    18798.73    19062.20   1485.61 o
   5  13 -26    14179.40    16185.88   1920.67 o
  -2  14 -26    24322.55    23990.35   1488.42 o
   0  14 -26     8251.67     7436.86    841.33 o
   2  14 -26     4498.67     4340.29    686.71 o
   4  14 -26    19627.96    18587.90   1537.61 o
   6  14 -26    17858.85    18600.71   2023.23 o
  -1  15 -26     5064.75     5144.89    738.25 o
   1  15 -26     3262.32     3370.13    646.11 o
   3  15 -26     6623.67     6934.01    978.88 o
   5  15 -26     3473.21     2619.95   1025.60 o
   0  16 -26     1868.36     1581.79    577.66 o
   2  16 -26       14.48     -259.47    579.16 o
   4  16 -26      100.28       38.54    616.40 o
  -5   1 -25     6898.56     7416.85   1114.18 o
  -3   1 -25     8999.79     7967.45    869.95 o
  -1   1 -25     7376.51     7477.99    955.68 o
   1   1 -25     6220.93     6481.96    698.84 o
   3   1 -25    12480.45    12325.88   1268.02 o
   5   1 -25    13373.24    12055.50   1585.02 o
   7   1 -25     4482.89     3468.34    702.11 o
   9   1 -25      710.71      267.37    580.06 o
  -6   2 -25    10840.55    11733.82   1180.06 o
  -4   2 -25     7914.24     8394.08    925.85 o
  -2   2 -25    11729.96    11410.00   1005.26 o
   0   2 -25     4240.11     4430.36    642.57 o
   2   2 -25    30358.66    29162.66   1427.09 o
   4   2 -25    27000.65    27924.37   2582.65 o
   6   2 -25    14538.34    12941.38   1612.99 o
   8   2 -25     3575.96     4210.94    773.86 o
  10   2 -25     4144.02     4260.60    789.08 o
  -5   3 -25     9217.11    10243.40   1104.85 o
  -3   3 -25     8225.80     7879.77    879.98 o
  -1   3 -25    10172.01     9760.21    962.28 o
   1   3 -25     4586.79     4156.50    522.19 o
   3   3 -25    26072.61    26327.75   1592.92 o
   5   3 -25    30243.25    29574.66   2582.65 o
   7   3 -25     7752.06     7317.23    932.87 o
   9   3 -25     4155.82     3930.64    761.70 o
  -6   4 -25     5454.67     5990.85    899.90 o
  -4   4 -25     2207.66     2620.34    623.00 o
  -2   4 -25      512.27      624.49    464.48 o
   0   4 -25     3909.70     4237.78    542.92 o
   2   4 -25     5963.68     6380.04    761.95 o
   4   4 -25     2642.29     2396.43    546.30 o
   6   4 -25     3155.34     3953.23   1016.28 o
   8   4 -25      300.75      -61.81    556.21 o
  -5   5 -25     1768.85     1743.19    645.19 o
  -3   5 -25     2183.43     2104.56    590.61 o
  -1   5 -25     5221.39     5218.17    586.46 o
   1   5 -25      242.00      421.52    351.50 o
   3   5 -25     4885.10     5870.13    752.69 o
   5   5 -25     1734.44     1930.00    885.75 o
   7   5 -25     1052.87     1466.92    620.91 o
   9   5 -25     3913.08     4744.46    992.97 o
  -6   6 -25    10131.12    11592.10   1206.00 o
  -4   6 -25     8772.70     8341.03    977.02 o
  -2   6 -25     7786.73     7583.24    714.23 o
   0   6 -25    15435.25    14840.00    978.08 o
   2   6 -25    12565.99    13258.40   1117.70 o
   4   6 -25    21937.20    23829.32   1547.71 o
   6   6 -25    14670.51    12531.00   1575.70 o
   8   6 -25    10487.62     9917.06   1053.70 o
  -5   7 -25    14072.62    13631.20   1818.11 o
  -3   7 -25     3097.52     2918.93    535.75 o
  -1   7 -25     9818.79    10129.32    803.62 o
   1   7 -25    48321.55    47521.90   2126.18 o
   3   7 -25    17165.12    16776.97   1302.10 o
   5   7 -25     9641.08     8251.44   1184.11 o
   7   7 -25    20606.46    21817.37   2041.88 o
   9   7 -25     5872.85     6254.09    894.52 o
  -6   8 -25     9501.39     8450.42   1065.84 o
  -4   8 -25     4583.46     4522.58    803.03 o
  -2   8 -25      565.45      610.50    537.04 o
   0   8 -25    13613.81    13320.75   1173.71 o
   2   8 -25    13325.38    13639.87   1173.45 o
   4   8 -25     4290.54     5348.57    753.97 o
   6   8 -25     6733.43     5920.53   1202.75 o
   8   8 -25    14772.52    13612.55   1668.94 o
  -5   9 -25      845.59     1006.14    513.93 o
  -3   9 -25      193.51      527.83    560.27 o
  -1   9 -25      927.62      651.96    624.69 o
   1   9 -25     3798.31     3552.83    699.27 o
   3   9 -25     1543.26      778.20    510.49 o
   5   9 -25     2315.69     2964.92    829.81 o
   7   9 -25     2484.64     2461.45    997.63 o
   9   9 -25     1074.94     1156.13    904.40 o
  -4  10 -25     6371.53     6661.28    771.24 o
  -2  10 -25     1896.05     1905.89    523.82 o
   0  10 -25     7577.81     7798.22    929.94 o
   2  10 -25    14966.74    14210.48   1215.29 o
   4  10 -25     6466.34     6018.31   1002.29 o
   6  10 -25     7733.64     9724.58   1389.23 o
   8  10 -25     6313.57     6666.42   1258.69 o
  -5  11 -25     9094.91     8491.04    891.25 o
  -3  11 -25     8116.19     8852.01    853.25 o
  -1  11 -25    12030.33    12647.61    990.21 o
   1  11 -25     7815.04     7639.64    774.12 o
   3  11 -25    26789.47    24894.79   1434.23 o
   5  11 -25    12915.39    11757.14   1603.67 o
   7  11 -25     8937.45     8139.56   1389.23 o
  -4  12 -25    10790.74     9856.44    927.54 o
  -2  12 -25     8803.35     8126.36    825.19 o
   0  12 -25     6225.82     6731.24    732.23 o
   2  12 -25    13355.25    13492.16   1036.68 o
   4  12 -25    15279.11    15139.97   1275.75 o
   6  12 -25    12033.92    14684.77   1687.58 o
   8  12 -25     5701.11     5389.08   1295.99 o
  -3  13 -25     2109.22     1768.76    566.69 o
  -1  13 -25     1455.34     1584.12    542.83 o
   1  13 -25     1908.11     1759.09    534.20 o
   3  13 -25     2282.75     2819.95    712.03 o
   5  13 -25     3132.42     1985.94    904.40 o
  -2  14 -25     2324.13     2315.84    599.81 o
   0  14 -25     2642.43     2509.55    769.51 o
   2  14 -25     4642.99     3934.18    640.35 o
   4  14 -25     2182.79     1983.69    673.78 o
   6  14 -25     3760.35     3785.41   1072.22 o
  -3  15 -25    11996.88    12558.97   1044.72 o
  -1  15 -25    14826.90    15053.85   1140.06 o
   1  15 -25     9369.88     8999.08    874.96 o
   3  15 -25     7739.05     7490.16    991.64 o
   5  15 -25    10717.71    11067.19   1640.96 o
  -2  16 -25    15126.53    15255.92   1159.09 o
   0  16 -25    14421.20    15213.09   1128.91 o
   2  16 -25     8530.34     8786.47    873.17 o
   4  16 -25    11263.87    10685.73   1181.75 o
  -1  17 -25     6135.41     6032.62    805.08 o
   1  17 -25      251.34      181.99    490.34 o
   3  17 -25     4471.37     5910.88    927.85 o
   0  18 -25     2580.11     2646.55    657.69 o
   2  18 -25      266.81      424.82    642.78 o
  -6   0 -24     4641.20     4531.30   1118.84 o
  -4   0 -24    24142.21    21994.52   2237.68 o
  -2   0 -24    31346.98    30497.70   2526.71 o
   0   0 -24     3821.95     3813.38    792.51 o
   2   0 -24    58244.06    59289.17   4214.30 o
   4   0 -24    48568.19    48883.97   3673.52 o
   6   0 -24     5668.25     5799.32   1109.52 o
   8   0 -24     2685.03     2554.68    932.37 o
  10   0 -24    18950.62    17873.46   1864.73 o
  -7   1 -24     6095.28     6383.12    949.09 o
  -5   1 -24     4368.12     3380.65    698.47 o
  -3   1 -24     5592.32     5389.15    737.60 o
  -1   1 -24     7452.48     8127.70    794.41 o
   1   1 -24    17886.59    18202.25   1175.14 o
   3   1 -24    14794.33    14210.48    873.58 o
   5   1 -24     4649.32     4605.59    718.26 o
   7   1 -24     2397.01     1868.11    599.51 o
   9   1 -24     5047.98     5085.83    778.73 o
  -6   2 -24      227.11       10.02    527.30 o
  -4   2 -24     2265.11     2107.25    579.72 o
  -2   2 -24     2229.72     2332.95    550.23 o
   0   2 -24     5409.13     5520.29    565.09 o
   2   2 -24     2074.99     2279.13    405.30 o
   4   2 -24     3305.95     3424.05    481.62 o
   6   2 -24     4556.27     4547.91    755.22 o
   8   2 -24     1719.43     1437.63    603.22 o
  10   2 -24      833.55      461.62    606.11 o
  -7   3 -24     2734.82     2070.94    707.60 o
  -5   3 -24     4566.19     4555.70    777.62 o
  -3   3 -24     5327.99     5518.12    751.58 o
  -1   3 -24     1273.90     1462.89    403.89 o
   1   3 -24     1824.50     2050.42    408.70 o
   3   3 -24    10204.24    10315.05    944.49 o
   5   3 -24     5794.85     5777.12    634.88 o
   7   3 -24      971.99      944.08    566.52 o
   9   3 -24     2588.69     2298.60    665.48 o
  -6   4 -24    19787.31    19404.30   1552.10 o
  -4   4 -24     5783.27     5334.90    768.32 o
  -2   4 -24     4689.37     4692.33    568.22 o
   0   4 -24    29982.31    31809.76   1507.55 o
   2   4 -24    32405.88    32259.28   1528.99 o
   4   4 -24    11147.03     9824.04    773.75 o
   6   4 -24     5266.66     5304.35    783.22 o
   8   4 -24     3552.45     3696.76    721.89 o
  10   4 -24    10591.81    10541.27   1059.91 o
  -7   5 -24    17201.88    15634.44   1412.53 o
  -5   5 -24    10327.68     9810.49   1017.81 o
  -3   5 -24     8234.08     9134.92    796.07 o
  -1   5 -24    11186.05    10912.92    827.33 o
   1   5 -24    27223.13    27527.65   1357.75 o
   3   5 -24    19193.44    19964.45   1361.72 o
   5   5 -24     9154.08     9407.59    724.15 o
   7   5 -24    10944.17    11387.79   1079.05 o
   9   5 -24     3926.15     4092.25    769.93 o
  -6   6 -24     3270.99     2922.00    725.12 o
  -4   6 -24     3029.96     3227.14    665.88 o
  -2   6 -24     2841.63     2909.17    510.22 o
   0   6 -24     5916.48     5681.89    592.03 o
   2   6 -24     8593.04     8877.52    897.73 o
   4   6 -24    12543.78    12312.27   1044.74 o
   6   6 -24     1107.86      969.66    580.17 o
   8   6 -24     4655.63     4240.86    776.61 o
  10   6 -24     2558.57     2721.61    712.57 o
  -7   7 -24      434.00      377.39    629.38 o
  -5   7 -24     2028.44     1883.38    895.07 o
  -3   7 -24      161.47      656.11    406.17 o
  -1   7 -24     2416.55     2579.73    477.85 o
   1   7 -24     1800.69     2012.78    427.63 o
   3   7 -24     2598.00     3302.25    611.57 o
   5   7 -24     1766.16     1483.50    498.61 o
   7   7 -24     1380.79     1229.62    612.71 o
   9   7 -24     1440.48      568.39    602.57 o
  -6   8 -24     9706.64    10300.98   1156.91 o
  -4   8 -24     5689.17     6748.94    974.32 o
  -2   8 -24     1793.81     1404.93    563.43 o
   0   8 -24    10040.57    10421.10    982.07 o
   2   8 -24    13563.62    14021.77   1181.22 o
   4   8 -24     2998.91     2065.93    561.35 o
   6   8 -24     6794.55     6066.70    771.11 o
   8   8 -24     8386.01     8964.52    966.73 o
  10   8 -24     5524.70     4475.09    803.68 o
  -5   9 -24    16740.91    17357.30   1169.51 o
  -3   9 -24     6430.03     5848.49    846.70 o
  -1   9 -24    19039.58    19162.03   1444.59 o
   1   9 -24    22763.65    23439.23   1593.46 o
   3   9 -24    20974.81    23418.00   1556.18 o
   5   9 -24    14060.06    14822.30    984.24 o
   7   9 -24     9092.97    10246.71   1426.52 o
   9   9 -24     9523.55     9267.90   1031.99 o
  -6  10 -24     9780.61     9750.52    911.23 o
  -4  10 -24     6423.20     6730.11    760.15 o
  -2  10 -24     5687.44     5917.75    677.70 o
   0  10 -24    11338.10    10945.67   1077.91 o
   2  10 -24     9268.80    10357.04   1004.57 o
   4  10 -24     8128.50     8098.43    873.48 o
   6  10 -24     9535.07     9817.82   1342.61 o
   8  10 -24    11409.13    10899.36   1501.11 o
  -5  11 -24      867.77     1197.96    528.05 o
  -3  11 -24      623.38      690.95    475.23 o
  -1  11 -24     2534.54     2052.05    512.41 o
   1  11 -24     1369.25     1232.07    474.47 o
   3  11 -24      235.51      311.59    403.44 o
   5  11 -24     4669.51     4224.70    724.73 o
   7  11 -24      572.41      606.04    811.16 o
   9  11 -24     1655.81     1818.11    941.69 o
  -4  12 -24     1861.48     1525.36    534.57 o
  -2  12 -24     2456.81     2203.26    539.38 o
   0  12 -24     1770.13     1346.32    480.86 o
   2  12 -24     5863.32     5871.14    664.61 o
   4  12 -24     5574.74     5113.93    797.41 o
   6  12 -24     4361.61     4166.26    753.82 o
   8  12 -24     2866.81     2237.68   1006.96 o
  -5  13 -24     8890.40     9186.78    918.31 o
  -3  13 -24    12475.26    12459.30    991.07 o
  -1  13 -24    16628.79    16715.05   1138.29 o
   1  13 -24     9852.06    10137.93    872.84 o
   3  13 -24    11493.63    10619.38    898.12 o
   5  13 -24    13990.42    15048.51   1300.39 o
   7  13 -24     7360.09     6627.72    896.33 o
  -4  14 -24    13641.46    13406.66   1078.26 o
  -2  14 -24    31612.18    31623.45   1740.07 o
   0  14 -24     3393.17     3313.10    592.67 o
   2  14 -24     9505.68    11113.39    905.87 o
   4  14 -24    23949.62    25192.55   1734.50 o
   6  14 -24     9481.23    10097.53   1491.79 o
   8  14 -24     6289.84     6563.86   1333.28 o
  -3  15 -24     6465.23     6063.85    754.58 o
  -1  15 -24     5911.15     6421.60    753.13 o
   1  15 -24      918.05      366.70    457.31 o
   3  15 -24     4908.37     5382.49    831.63 o
   5  15 -24     8208.83     8167.53   1333.28 o
   7  15 -24     3175.14     2955.60    988.31 o
  -2  16 -24      465.59      -36.43    479.33 o
   0  16 -24     1807.06     2242.54    578.32 o
   2  16 -24     1417.58     1478.60    532.20 o
   4  16 -24      771.76      696.94    605.57 o
   6  16 -24       89.23     -559.42    745.89 o
  -3  17 -24    14357.11    14852.82   1155.42 o
  -1  17 -24     6902.95     6638.44    796.97 o
   1  17 -24      681.46      198.23    473.25 o
   3  17 -24    11154.02    10080.03   1142.56 o
   5  17 -24     7008.33     5435.69   1249.37 o
  -2  18 -24    15918.38    16337.41   1234.40 o
   0  18 -24     8406.00     7952.17    862.89 o
   2  18 -24     5173.54     4729.87    874.80 o
   4  18 -24    15825.82    16530.48   1481.85 o
  -1  19 -24     9532.71    10868.19   1005.16 o
   1  19 -24     5129.75     5286.02    747.74 o
   3  19 -24     6718.74     7065.09    998.67 o
  -7   1 -23     2732.79     2354.20    702.11 o
  -5   1 -23     3892.90     3579.98    678.68 o
  -3   1 -23     5771.95     5858.31    746.52 o
  -1   1 -23    13166.31    12826.26   1463.82 o
   1   1 -23     9981.31     8116.71    778.73 o
   3   1 -23     5621.30     5750.00    416.34 o
   5   1 -23     9284.45     9786.17    745.78 o
   7   1 -23     3745.67     3543.37    665.48 o
   9   1 -23     2598.27     2016.92    619.86 o
  11   1 -23     9184.75     9059.17    955.89 o
  -8   2 -23    10494.08    11617.10   1216.04 o
  -6   2 -23     5164.46     4973.48    789.82 o
  -4   2 -23     6731.97     7430.17    841.95 o
  -2   2 -23    12841.42    13196.74   1051.17 o
   0   2 -23    39686.92    38962.13   1782.22 o
   2   2 -23    33728.32    33668.64   1628.53 o
   4   2 -23    17221.01    17026.72    837.54 o
   6   2 -23    13749.33    13518.67   1080.98 o
   8   2 -23     5959.83     6329.96    800.85 o
  10   2 -23    18238.61    18048.01   1303.58 o
  -7   3 -23     8623.75     9671.26   1048.94 o
  -5   3 -23    10827.29    11428.58   1053.86 o
  -3   3 -23    11089.79    11347.24   1008.70 o
  -1   3 -23    10102.50     9456.84    739.37 o
   1   3 -23    31540.52    32492.19   1524.70 o
   3   3 -23    33903.06    33451.96   1296.78 o
   5   3 -23    13619.46    13476.61    773.36 o
   7   3 -23      893.70      754.82    543.88 o
   9   3 -23    15726.40    15708.31   1193.08 o
  11   3 -23    16303.16    15408.17   1220.96 o
  -8   4 -23      738.40     1356.80    552.10 o
  -6   4 -23     1905.26     1540.27    609.60 o
  -4   4 -23      438.33      295.77    450.71 o
  -2   4 -23      625.14      945.46    383.52 o
   0   4 -23     2028.64     2714.95    433.49 o
   2   4 -23     4322.25     4140.00    455.88 o
   4   4 -23     3853.16     4051.25    436.83 o
   6   4 -23     2662.23     2570.34    612.71 o
   8   4 -23      151.55      663.83    528.24 o
  10   4 -23     2986.69     3367.59    689.90 o
  -7   5 -23     1469.03      519.16    590.03 o
  -5   5 -23     1873.51     1735.45    586.72 o
  -3   5 -23      418.59      531.12    365.33 o
  -1   5 -23     5655.61     5596.10    564.85 o
   1   5 -23    10703.95    10050.67    751.51 o
   3   5 -23     3046.45     2501.60    447.63 o
   5   5 -23     2595.99     2813.38    403.93 o
   7   5 -23     2711.58     3045.60    651.09 o
   9   5 -23     3735.84     2446.14    657.06 o
  11   5 -23     1445.82     2086.82    673.81 o
  -6   6 -23     6140.04     6489.64    882.77 o
  -4   6 -23     7534.38     7552.93    714.93 o
  -2   6 -23     7299.40     6983.03    632.83 o
   0   6 -23    24691.65    25996.46   1229.09 o
   2   6 -23    17996.98    18650.28   1023.62 o
   4   6 -23    11353.31    11584.05    810.20 o
   6   6 -23    10683.17    11436.40    788.69 o
   8   6 -23     5957.93     6651.22    840.41 o
  10   6 -23    11948.46    12905.72   1121.63 o
  -7   7 -23    15958.51    16651.21   1439.16 o
  -5   7 -23    12019.42    11681.80   1084.38 o
  -3   7 -23     7108.15     7256.24    704.02 o
  -1   7 -23    30064.23    31018.15   1506.18 o
   1   7 -23    38161.34    37656.60   1728.80 o
   3   7 -23     9152.06     9829.70    926.59 o
   5   7 -23    11710.29    10943.86    801.55 o
   7   7 -23    24890.10    24571.28   1553.85 o
   9   7 -23     9049.69     8629.18    982.35 o
  -6   8 -23    12774.33    12332.09   1172.13 o
  -4   8 -23     3298.55     3580.15    705.06 o
  -2   8 -23     3693.97     2711.45    629.59 o
   0   8 -23    14772.75    14827.21   1188.35 o
   2   8 -23    13091.36    12890.82   1073.11 o
   4   8 -23     6604.05     6162.65    854.80 o
   6   8 -23     3522.56     3956.79    533.46 o
   8   8 -23    12670.74    12425.19   1109.12 o
  10   8 -23     2577.34     1426.71    661.09 o
  -7   9 -23     1717.64     1655.36    715.12 o
  -5   9 -23      501.52      807.15    468.26 o
  -3   9 -23     3805.52     3826.08    701.93 o
  -1   9 -23      423.93      396.91    467.53 o
   1   9 -23      323.62      377.04    458.17 o
   3   9 -23     1010.87      858.72    484.54 o
   5   9 -23     2545.87     2346.70    478.88 o
   7   9 -23      754.73     1313.49    616.19 o
   9   9 -23     1596.19     1446.67    652.98 o
  -6  10 -23     3950.84     3217.41    629.40 o
  -4  10 -23     5389.97     4920.63    651.03 o
  -2  10 -23     3778.98     3874.49    581.89 o
   0  10 -23     8348.35     8331.09    908.02 o
   2  10 -23     6393.10     5415.36    744.90 o
   4  10 -23     1420.28     1265.99    441.69 o
   6  10 -23    10791.01    11494.90   1031.64 o
   8  10 -23     7895.79     8753.76    951.28 o
  10  10 -23      730.64     -122.74    599.98 o
  -5  11 -23    12299.77    11445.43    944.99 o
  -3  11 -23     8389.94     7734.00    776.60 o
  -1  11 -23     7333.14     7308.84    734.96 o
   1  11 -23    17791.57    17967.90   1087.73 o
   3  11 -23    19822.00    19378.19   1167.04 o
   5  11 -23    13073.84    13886.72    956.61 o
   7  11 -23    11583.62    12875.02   1087.58 o
   9  11 -23    10657.98    12288.59   1491.79 o
  -6  12 -23    18587.93    18747.33   1249.51 o
  -4  12 -23    16302.28    15767.77   1130.08 o
  -2  12 -23    11505.17    11139.12    926.26 o
   0  12 -23     6111.04     6335.14    667.37 o
   2  12 -23    28804.86    31245.32   1609.65 o
   4  12 -23     8167.08     7746.07    909.10 o
   6  12 -23     4569.54     4235.34    720.81 o
   8  12 -23     9688.19    10498.44   1501.11 o
  -5  13 -23     1979.90     2038.36    577.66 o
  -3  13 -23     3092.47     3153.88    600.29 o
  -1  13 -23     2221.96     1677.65    503.41 o
   1  13 -23     6369.69     6823.57    710.02 o
   3  13 -23     3473.23     3228.40    562.95 o
   5  13 -23     2421.22     2992.12    662.36 o
   7  13 -23     2093.58     1301.03    609.17 o
   9  13 -23     5656.66     6461.30   1240.05 o
  -4  14 -23     2415.99     2199.26    575.83 o
  -2  14 -23     5490.49     5998.22    700.63 o
   0  14 -23     2413.53     2067.35    605.95 o
   2  14 -23      381.12      667.91    439.53 o
   4  14 -23     5556.93     5304.48    828.36 o
   6  14 -23     1760.50      853.53    586.32 o
   8  14 -23     2994.82     2890.34   1044.25 o
  -5  15 -23     9525.46     8943.99    905.75 o
  -3  15 -23    12812.03    11285.62    979.44 o
  -1  15 -23     8677.85     9220.76    832.29 o
   1  15 -23     4750.24     4741.95    634.34 o
   3  15 -23    13776.54    14076.33   1044.54 o
   5  15 -23    12577.87    13528.91   1269.91 o
   7  15 -23     5814.31     6171.56    873.38 o
  -4  16 -23    14911.83    14515.46   1129.89 o
  -2  16 -23    21913.83    22918.70   1411.45 o
   0  16 -23     5345.06     5267.00    696.34 o
   2  16 -23     9236.24    10189.34    900.21 o
   4  16 -23    22666.70    24543.38   1740.43 o
   6  16 -23    13779.29    14060.08   1743.53 o
  -3  17 -23    14554.48    15317.44   1148.02 o
  -1  17 -23     2918.85     1908.74    705.34 o
   1  17 -23     1799.53     1353.93    523.07 o
   3  17 -23    14737.78    16026.63   1360.45 o
   5  17 -23     3696.45     3223.55    779.24 o
  -2  18 -23      110.04     -131.44    485.78 o
   0  18 -23      688.29      955.67    527.32 o
   2  18 -23      973.84      705.31    515.87 o
   4  18 -23      969.35     1468.23    674.58 o
   6  18 -23      251.74     -634.01    811.16 o
  -1  19 -23     8238.74     8004.51    857.22 o
   1  19 -23     7681.80     7419.60   1024.56 o
   3  19 -23     7916.53     7908.87   1034.07 o
   5  19 -23     7008.79     6880.86   1351.93 o
   0  20 -23     6169.88     6082.29    789.84 o
   2  20 -23    14799.81    13783.82   1398.55 o
   4  20 -23    14409.33    15860.95   1489.34 o
   1  21 -23     6593.01     6679.66    838.51 o
  -8   0 -22     8100.17     8866.80   1454.49 o
  -6   0 -22     5696.91     6228.21   1212.08 o
  -4   0 -22    35490.14    31607.22   2806.42 o
  -2   0 -22    13437.36    11589.31   1323.96 o
   0   0 -22     9563.36    10461.15   1295.99 o
   2   0 -22    67744.77    66309.88   3230.48 o
   4   0 -22    12889.21    12579.07    800.40 o
   6   0 -22     5381.76     3365.84    857.78 o
   8   0 -22     7200.67     6824.92   1109.52 o
  10   0 -22    32110.45    31700.46   2629.27 o
  -7   1 -22      455.20      277.13    522.61 o
  -5   1 -22     7717.74     6651.66    796.43 o
  -3   1 -22    18107.07    17388.56   1232.65 o
  -1   1 -22    24417.46    23144.60   1449.30 o
   1   1 -22     5109.67     5150.23    517.47 o
   3   1 -22    10848.76    11627.32    568.17 o
   5   1 -22    13062.25    13087.83    846.24 o
   7   1 -22     7434.42     6955.08    793.92 o
   9   1 -22    11611.04    10994.03    998.01 o
  11   1 -22    17369.02    18010.47   1278.19 o
  -8   2 -22      213.40       13.05    576.84 o
  -6   2 -22     2449.04     2259.50    619.30 o
  -4   2 -22     2435.26     2136.05    559.42 o
  -2   2 -22     2686.55     2941.37    547.20 o
   0   2 -22     2016.63     1989.30    379.38 o
   2   2 -22     8577.06     7873.01    526.92 o
   4   2 -22     8197.79     7800.60    463.52 o
   6   2 -22     2022.78     2149.29    570.25 o
   8   2 -22       98.92     -134.08    483.73 o
  10   2 -22     2010.08     1766.08    613.03 o
  -7   3 -22     3669.71     4670.50    777.87 o
  -5   3 -22     3061.59     3686.18    662.55 o
  -3   3 -22     1736.52     1860.72    497.46 o
  -1   3 -22     4118.46     4303.55    497.78 o
   1   3 -22     9860.57    10677.74    703.87 o
   3   3 -22    26240.05    25597.07    944.81 o
   5   3 -22     1683.31     1169.17    318.95 o
   7   3 -22     1414.44      929.10    527.30 o
   9   3 -22    11608.72    11946.11   1076.70 o
  11   3 -22     8769.15     9372.92    941.05 o
  -8   4 -22    11699.55    12266.44    984.03 o
  -6   4 -22    12217.94    12257.35   1110.52 o
  -4   4 -22    11106.64    10338.57    955.35 o
  -2   4 -22    20265.38    18836.47   1123.52 o
   0   4 -22    26119.19    24641.64   1240.10 o
   2   4 -22     5173.56     5372.25    455.44 o
   4   4 -22    20011.76    19757.29    902.65 o
   6   4 -22     7503.29     8326.82    808.03 o
   8   4 -22     5667.07     5602.99    747.22 o
  10   4 -22    20785.90    21131.11   1446.78 o
  -7   5 -22    17450.74    16516.76   1376.72 o
  -5   5 -22    12555.10    12069.50   1086.86 o
  -3   5 -22     5824.07     5743.02    593.71 o
  -1   5 -22    30167.48    30255.37   1459.16 o
   1   5 -22    23582.55    23334.41   1123.87 o
   3   5 -22    13897.77    14468.81    634.46 o
   5   5 -22    17837.99    16936.42    873.64 o
   7   5 -22     9553.02     9512.49    941.05 o
   9   5 -22    10857.93    11536.55    994.93 o
  11   5 -22    14311.55    14330.78   1169.88 o
  -8   6 -22     6361.59     5878.08    912.95 o
  -6   6 -22     1463.31     1890.25    612.71 o
  -4   6 -22     4685.79     4457.63    566.17 o
  -2   6 -22     8079.52     8764.79    595.05 o
   0   6 -22     7317.59     7457.05    633.96 o
   2   6 -22     8991.92     8847.05    569.24 o
   4   6 -22      836.82      649.21    308.52 o
   6   6 -22     6734.01     7618.00    694.31 o
   8   6 -22     6201.32     6198.76    794.79 o
  10   6 -22     1730.49     1811.58    634.52 o
  -7   7 -22       11.30      135.25    553.68 o
  -5   7 -22     1400.34     1212.46    456.99 o
  -3   7 -22     1472.92     1513.59    423.65 o
  -1   7 -22     2522.16     2409.31    435.86 o
   1   7 -22      407.43      380.13    308.48 o
   3   7 -22     5408.66     4803.96    548.23 o
   5   7 -22     2021.42     2144.17    380.60 o
   7   7 -22     5119.48     5537.65    862.44 o
   9   7 -22      912.42     1529.80    597.24 o
  11   7 -22      777.54      408.06    568.75 o
  -8   8 -22     4875.63     5207.34    896.55 o
  -6   8 -22     7488.50     6887.77    918.26 o
  -4   8 -22     3569.00     3421.92    681.76 o
  -2   8 -22    10928.75    11363.21    796.47 o
   0   8 -22    29710.79    29898.24   1850.33 o
   2   8 -22    13097.34    12984.41   1032.81 o
   4   8 -22     7189.25     6926.11    635.32 o
   6   8 -22     9831.78     9978.43    739.06 o
   8   8 -22    24837.43    25686.08   1544.23 o
  10   8 -22     4723.29     4567.50    743.52 o
  -7   9 -22    23628.36    23542.37   1714.10 o
  -5   9 -22    12584.71    12239.54    948.54 o
  -3   9 -22     8250.68     7561.76    873.08 o
  -1   9 -22    20941.70    21340.30   1500.39 o
   1   9 -22    25632.95    25312.20   1622.23 o
   3   9 -22     5961.89     5795.19    596.87 o
   5   9 -22     8658.68     9647.50    735.37 o
   7   9 -22    13754.47    14375.61    918.11 o
   9   9 -22    11859.36    12330.11   1077.91 o
  -6  10 -22     9198.18     8707.99    823.19 o
  -4  10 -22     2747.96     2556.58    541.03 o
  -2  10 -22    11295.77    10615.38    842.48 o
   0  10 -22    22358.73    23888.35   1617.72 o
   2  10 -22    14148.54    14358.02   1148.10 o
   4  10 -22     8333.22     8465.92    703.61 o
   6  10 -22     8780.48     8852.68    744.00 o
   8  10 -22    11424.89    12237.09   1124.28 o
  10  10 -22     2720.85     2962.15    716.85 o
  -7  11 -22     3353.97     3139.92    621.88 o
  -5  11 -22      741.48      715.00    467.90 o
  -3  11 -22     1744.75     1187.84    463.28 o
  -1  11 -22     1971.82     1710.27    465.96 o
   1  11 -22      256.48      100.22    369.13 o
   3  11 -22      434.60      270.77    369.88 o
   5  11 -22     6390.47     6713.17    648.83 o
   7  11 -22     2934.06     2691.21    764.54 o
   9  11 -22     3758.03     3413.67    743.59 o
  -6  12 -22     3045.60     2975.63    598.85 o
  -4  12 -22     2734.41     2124.83    525.51 o
  -2  12 -22     4741.77     4682.29    613.04 o
   0  12 -22     3800.06     3505.41    547.46 o
   2  12 -22     7382.26     6822.81    669.36 o
   4  12 -22    10374.13    10212.48    823.04 o
   6  12 -22     2619.66     2724.25    611.97 o
   8  12 -22     7410.03     8475.21   1240.05 o
  10  12 -22     6503.62     5611.89    862.73 o
  -5  13 -22    10610.06    10332.59    890.64 o
  -3  13 -22    23556.99    25023.92   1368.73 o
  -1  13 -22    17645.23    17885.30   1224.66 o
   1  13 -22    11336.74    11842.57    904.97 o
   3  13 -22    16808.12    16592.71   1070.77 o
   5  13 -22    18279.90    20183.61   1189.65 o
   7  13 -22    13845.59    13342.16   1603.67 o
   9  13 -22    10369.94    10573.03   1417.20 o
  -6  14 -22     6377.51     6060.02    759.83 o
  -4  14 -22    15554.15    15425.48   1122.34 o
  -2  14 -22    21243.26    21652.58   1314.68 o
   0  14 -22     7247.38     7319.95    754.58 o
   2  14 -22    12884.64    12158.80    922.65 o
   4  14 -22    31918.54    33720.53   1991.24 o
   6  14 -22    11881.94    11652.79   1104.28 o
   8  14 -22    10944.84    13099.75   1594.35 o
  -5  15 -22      710.18      421.40    489.67 o
  -3  15 -22     4619.41     3890.13    642.09 o
  -1  15 -22     8145.90     7394.19    760.03 o
   1  15 -22     9786.00    10371.42    867.61 o
   3  15 -22     4149.99     3831.14    579.97 o
   5  15 -22     7309.15     6207.77    874.80 o
   7  15 -22     5031.44     4997.48   1146.81 o
   9  15 -22     3978.39     4549.95   1146.81 o
  -4  16 -22      903.00      731.52    508.63 o
  -2  16 -22     1268.10     1212.53    511.73 o
   0  16 -22      388.56      159.51    423.92 o
   2  16 -22      977.58      687.82    459.27 o
   4  16 -22      116.52       17.26    530.69 o
   6  16 -22      374.31       93.24    811.16 o
   8  16 -22     2107.83     1696.91    988.31 o
  -5  17 -22     5072.29     4748.73    735.48 o
  -3  17 -22    11400.69    11952.99    985.00 o
  -1  17 -22     6728.69     7303.61    759.07 o
   1  17 -22     6200.45     6726.07    748.41 o
   3  17 -22    19880.55    19279.93   1559.12 o
   5  17 -22     9337.53    11314.67   1169.97 o
   7  17 -22     5701.07     3915.94   1137.49 o
  -4  18 -22    10046.72     9318.54    907.60 o
  -2  18 -22    20249.01    19726.21   1312.08 o
   0  18 -22     5769.46     7184.59    793.74 o
   2  18 -22    10936.22    10447.36    932.25 o
   4  18 -22    22041.58    23113.73   1735.98 o
  -3  19 -22    13355.93    12328.61   1059.07 o
  -1  19 -22    14808.01    13761.69   1119.70 o
   1  19 -22     2858.17     2368.52    591.69 o
   3  19 -22    11662.03    12329.66   1219.12 o
   5  19 -22    18142.99    16128.16   1461.43 o
  -2  20 -22     1621.88     1519.82    584.34 o
   0  20 -22     2158.57     1772.41    587.38 o
   2  20 -22    11356.09    11159.15    966.07 o
   4  20 -22     1546.59     1991.99    728.60 o
  -1  21 -22     3077.49     3720.30    690.19 o
   1  21 -22     3124.16     2616.65    649.66 o
   3  21 -22     2008.08     1600.89    728.31 o
   0  22 -22     9029.34     9280.91    957.86 o
   2  22 -22     8346.62     8448.03   1144.37 o
  -9   1 -21     2977.43     3061.70    781.06 o
  -7   1 -21     5820.64     5491.37    793.43 o
  -5   1 -21     4613.93     4204.90    669.15 o
  -3   1 -21    18569.35    18768.62   1269.11 o
  -1   1 -21    22315.55    21964.43   1301.77 o
   1   1 -21     1695.97     1222.89    258.06 o
   3   1 -21    21680.60    21365.89    808.11 o
   5   1 -21    14268.28    13903.41    701.37 o
   7   1 -21     3165.92     2863.65    464.59 o
   9   1 -21    18037.37    17029.14    998.59 o
  11   1 -21    12103.25    12205.89    834.37 o
  -8   2 -21     9573.62     9138.07   1037.60 o
  -6   2 -21     2373.05     2242.21    591.60 o
  -4   2 -21    14392.03    13100.97   1058.01 o
  -2   2 -21    34831.09    33975.72   1908.61 o
   0   2 -21    34207.23    34367.47   1636.53 o
   2   2 -21    16939.65    16336.91    725.56 o
   4   2 -21    17456.20    16460.11    626.68 o
   6   2 -21    25101.18    25297.42   1612.99 o
   8   2 -21    13049.50    13056.62    864.33 o
  10   2 -21    25329.30    25904.42   1270.10 o
  12   2 -21    13613.12    14505.95   1127.37 o
  -9   3 -21     8888.03     9867.82    901.03 o
  -7   3 -21     8288.00     6902.40    896.55 o
  -5   3 -21     8566.57     8913.76    882.77 o
  -3   3 -21    11543.49    10809.52    936.18 o
  -1   3 -21    23475.83    23845.13   1276.58 o
   1   3 -21    24354.39    24124.62   1039.63 o
   3   3 -21    14397.24    13366.18    549.05 o
   5   3 -21     8955.75     8717.57    555.04 o
   7   3 -21    18908.58    19003.25   1036.95 o
   9   3 -21    23789.09    22371.76   1130.33 o
  11   3 -21    15523.26    16674.12    967.43 o
  -8   4 -21     2272.98     2149.11    634.01 o
  -6   4 -21     3953.40     4758.10    713.48 o
  -4   4 -21     3567.32     3624.10    599.84 o
  -2   4 -21    11596.79    10636.51    771.22 o
   0   4 -21     9372.01     8514.83    674.24 o
   2   4 -21    15782.62    14922.42    634.03 o
   4   4 -21     3103.80     3166.64    373.78 o
   6   4 -21     6839.66     7531.30    616.64 o
   8   4 -21     4993.10     4409.66    547.75 o
  10   4 -21     1990.48     1274.81    450.23 o
  12   4 -21     2241.89     2095.45    504.83 o
  -9   5 -21     1403.43     1684.67    694.40 o
  -7   5 -21      415.04      690.40    543.88 o
  -5   5 -21     3271.82     3009.80    619.73 o
  -3   5 -21    13702.98    14361.44    871.98 o
  -1   5 -21    10136.37    10435.49    733.54 o
   1   5 -21    21473.52    21626.85    987.56 o
   3   5 -21     1770.72     1488.37    257.87 o
   5   5 -21     3833.02     3924.67    408.66 o
   7   5 -21     9651.93    11071.83    937.38 o
   9   5 -21     4621.93     4731.68    573.69 o
  11   5 -21     1351.81     1205.83    451.60 o
  -8   6 -21     9787.24     9352.03   1058.01 o
  -6   6 -21    13692.60    13452.78   1213.03 o
  -4   6 -21     8292.86     7533.53    647.65 o
  -2   6 -21    29080.70    29373.53   1199.70 o
   0   6 -21    36528.32    36340.19   1696.69 o
   2   6 -21    29725.83    28903.54   1240.80 o
   4   6 -21     7129.62     6371.40    490.73 o
   6   6 -21    15535.24    16376.64    795.55 o
   8   6 -21    36687.96    37245.89   1681.47 o
  10   6 -21    14191.19    14934.82    922.88 o
  -7   7 -21    11476.37    12241.08   1435.84 o
  -5   7 -21     7874.00     7057.05    672.75 o
  -3   7 -21    20445.33    19882.33    948.07 o
  -1   7 -21    33213.49    32700.76   1367.80 o
   1   7 -21    26041.87    25785.90   1268.53 o
   3   7 -21     4637.68     4945.73    466.38 o
   5   7 -21    12154.08    12406.01    695.41 o
   7   7 -21    26027.16    27332.93   1335.33 o
   9   7 -21    14983.14    16521.85    995.14 o
  11   7 -21    10379.59    10154.62    771.50 o
  -8   8 -21     6988.84     6640.16    992.97 o
  -6   8 -21     9845.25     9746.50    828.38 o
  -4   8 -21     6920.46     6268.62    827.38 o
  -2   8 -21     3245.16     3004.12    391.36 o
   0   8 -21    16436.32    17204.65   1248.70 o
   2   8 -21     6975.31     7129.45    612.48 o
   4   8 -21    10096.82    10608.58    662.72 o
   6   8 -21    11560.56    12396.88    745.47 o
   8   8 -21    14512.79    12426.67   1093.58 o
  10   8 -21     7461.96     6649.65    824.40 o
  -7   9 -21      353.05      109.91    543.16 o
  -5   9 -21      365.69      394.43    403.44 o
  -3   9 -21     3506.86     4033.95    671.60 o
  -1   9 -21      572.60      711.98    330.44 o
   1   9 -21      672.47      546.58    426.10 o
   3   9 -21      541.53      417.34    345.13 o
   5   9 -21      137.01       27.91    298.25 o
   7   9 -21     2057.14     2339.12    468.99 o
   9   9 -21      352.97      185.09    530.97 o
  11   9 -21      137.85     -246.91    544.23 o
  -8  10 -21     7895.16     7591.59   1008.12 o
  -6  10 -21     9129.05     8456.97    805.57 o
  -4  10 -21    13949.59    12812.81    904.25 o
  -2  10 -21    11232.58    11253.97    707.52 o
   0  10 -21    26093.55    25807.72   1658.88 o
   2  10 -21    13609.01    13893.46   1118.69 o
   4  10 -21     1217.29     1271.43    406.86 o
   6  10 -21     9610.06     9888.88    741.37 o
   8  10 -21     6328.53     6077.62    807.01 o
  10  10 -21     2306.07     2046.52    659.61 o
  -7  11 -21    10586.50    10326.02    907.80 o
  -5  11 -21    15108.53    15503.83   1065.65 o
  -3  11 -21    17449.23    17119.22   1097.80 o
  -1  11 -21    31363.92    31125.16   1585.51 o
   1  11 -21    40730.94    41285.18   1907.73 o
   3  11 -21    22003.62    21746.73   1008.64 o
   5  11 -21    14730.31    14451.72    934.65 o
   7  11 -21    26886.48    26946.26   1658.58 o
   9  11 -21    12079.67    12493.99   1079.10 o
  -6  12 -21     4562.43     4747.22    678.13 o
  -4  12 -21     9871.92    10159.10    848.12 o
  -2  12 -21    10637.90    10162.37    850.28 o
   0  12 -21     9396.10     8991.97    773.20 o
   2  12 -21    15318.03    15532.94    982.42 o
   4  12 -21     9061.52    10146.87    672.72 o
   6  12 -21    13092.93    12783.10   1097.57 o
   8  12 -21    13897.95    15328.32   1259.62 o
  10  12 -21    10347.46    10047.00   1032.68 o
  -7  13 -21     2083.78     1696.21    551.92 o
  -5  13 -21     4592.83     5060.89    665.64 o
  -3  13 -21     5920.32     5754.36    682.02 o
  -1  13 -21     1458.59     1648.46    453.57 o
   1  13 -21      242.32      249.03    385.68 o
   3  13 -21     5139.15     4647.59    570.45 o
   5  13 -21     6000.36     6830.59    680.04 o
   7  13 -21     2149.82     1090.87    820.48 o
   9  13 -21     7095.52     7447.95    947.73 o
  -6  14 -21      113.78     -114.41    449.93 o
  -4  14 -21     6834.13     6721.93    730.28 o
  -2  14 -21    10219.89     9560.46    810.14 o
   0  14 -21     2548.95     2041.16    481.18 o
   2  14 -21      208.34      304.55    392.43 o
   4  14 -21      319.35      404.83    394.77 o
   6  14 -21     4361.76     4410.09   1044.25 o
   8  14 -21     3065.70     3598.93    988.31 o
  10  14 -21     1947.72     2731.83    978.98 o
  -5  15 -21    15377.98    14926.81   1110.56 o
  -3  15 -21    22890.24    21348.36   1302.00 o
  -1  15 -21    14515.88    14202.64   1007.45 o
   1  15 -21    11489.06    11213.88    898.15 o
   3  15 -21    28882.14    30103.67   1591.71 o
   5  15 -21     7254.81     7257.31    730.08 o
   7  15 -21     7881.08     8596.42   1249.37 o
   9  15 -21    11905.90    14973.80   1706.23 o
  -6  16 -21     4743.02     4394.26    694.11 o
  -4  16 -21    29478.30    29479.69   2050.37 o
  -2  16 -21    23860.67    23044.59   1388.25 o
   0  16 -21     3430.26     3287.62    589.94 o
   2  16 -21    25215.00    25674.28   1401.75 o
   4  16 -21    43639.93    45973.74   2604.16 o
   6  16 -21    10608.84    11589.31   1501.11 o
   8  16 -21     5493.35     5407.72   1174.78 o
  -5  17 -21    10082.39     9492.03    903.12 o
  -3  17 -21     7126.00     7597.48    801.19 o
  -1  17 -21      355.92      612.49    458.95 o
   1  17 -21     6617.59     6486.88    709.63 o
   3  17 -21    20032.30    21319.08   1261.39 o
   5  17 -21     8051.71     8587.09   1491.79 o
   7  17 -21     4857.12     5948.50   1202.75 o
  -4  18 -21      506.99      551.00    503.90 o
  -2  18 -21     2699.23     2854.85    597.32 o
   0  18 -21      866.82      358.41    453.95 o
   2  18 -21     2988.21     3005.30    584.84 o
   4  18 -21      519.81       38.39    557.49 o
   8  18 -21      803.67      419.56    932.37 o
  -3  19 -21     9835.84     9711.98    903.12 o
  -1  19 -21     1984.14     2194.52    571.08 o
   1  19 -21     6871.36     6609.37    768.34 o
   3  19 -21     9226.70    10647.49   1126.45 o
   5  19 -21     8093.11     8857.48   1538.40 o
  -4  20 -21    14715.06    13371.04   1107.68 o
  -2  20 -21     8765.86     7752.82    840.84 o
   0  20 -21    11436.33    11752.73    991.16 o
   2  20 -21    23628.74    23252.78   1404.68 o
   4  20 -21    12235.21    11312.03   1407.87 o
  -3  21 -21     9173.09     9252.84    934.17 o
  -1  21 -21    14986.46    15282.20   1169.78 o
   1  21 -21     5428.60     5246.14    730.09 o
   3  21 -21     9400.31     8629.07   1087.76 o
   5  21 -21    22717.55    22917.56   2573.33 o
  -2  22 -21     2816.69     2456.32    650.76 o
   0  22 -21     2837.50     2264.96    636.89 o
   2  22 -21     2346.58     2338.59    784.46 o
   4  22 -21     1944.97     1414.87    722.97 o
   1  23 -21      500.00      350.09    539.97 o
   3  23 -21     1743.59     1203.25    746.52 o
  -8   0 -20     1513.25     1510.43    867.10 o
  -6   0 -20     6326.11     6218.88   1118.84 o
  -4   0 -20    68217.21    66095.45   4717.77 o
  -2   0 -20    41615.21    42525.23   3244.63 o
   0   0 -20    44755.79    41835.07   2354.22 o
   2   0 -20    33332.80    33459.07   1498.93 o
   4   0 -20     1687.93     2162.83    276.07 o
   6   0 -20    27702.07    29486.95   1331.60 o
   8   0 -20    26322.45    26990.17   1476.75 o
  10   0 -20    45034.33    44939.42   2317.31 o
  12   0 -20     9608.58     9533.70    877.02 o
  -9   1 -20     9239.36     9446.98   1074.08 o
  -7   1 -20      630.71      530.52    495.11 o
  -5   1 -20    15978.28    16694.82   1163.62 o
  -3   1 -20    23281.04    24807.34   1542.34 o
  -1   1 -20    23897.31    23918.20   1237.93 o
   1   1 -20     5375.33     5276.63    382.47 o
   3   1 -20    21694.34    20638.60    716.67 o
   5   1 -20    19598.85    19092.90    635.23 o
   7   1 -20    11765.65    11887.67    685.71 o
   9   1 -20    23076.78    23764.05    988.29 o
  11   1 -20    14943.61    16687.01    816.91 o
  -8   2 -20     1407.01     1244.22    595.97 o
  -6   2 -20      509.49      127.75    447.54 o
  -4   2 -20     6460.31     7420.27    787.66 o
  -2   2 -20     1603.00     1935.61    376.26 o
   0   2 -20     2378.72     2721.58    338.81 o
   2   2 -20     4167.01     4315.84    311.43 o
   4   2 -20     5137.88     4957.75    305.63 o
   6   2 -20     2730.30     2489.69    273.37 o
   8   2 -20      693.56      423.20    317.22 o
  10   2 -20     6940.56     6786.00    526.51 o
  12   2 -20     1566.26     1349.22    379.61 o
  -9   3 -20     2321.82     1621.42    532.43 o
  -7   3 -20     1861.14     1519.32    562.27 o
  -5   3 -20     3712.91     4167.27    655.76 o
  -3   3 -20     4434.86     4773.33    514.67 o
  -1   3 -20    12133.84    12410.95    757.37 o
   1   3 -20    14248.28    13505.27    651.70 o
   3   3 -20     7203.43     6685.15    382.47 o
   5   3 -20     3743.97     3928.73    341.40 o
   7   3 -20     6249.31     5720.60    470.61 o
   9   3 -20    12950.21    13067.88    704.25 o
  11   3 -20     4338.49     4263.69    463.36 o
  -8   4 -20    13696.15    13276.37    992.20 o
  -6   4 -20     3292.21     3469.85    645.19 o
  -4   4 -20    25455.12    25120.90   1324.16 o
  -2   4 -20    30806.80    29868.23   1506.93 o
   0   4 -20    19515.92    19695.58    963.83 o
   2   4 -20    25201.45    24244.47    872.72 o
   4   4 -20    23301.88    22715.33    699.60 o
   6   4 -20     7261.00     7672.53    471.31 o
   8   4 -20    24713.97    23338.09   1036.82 o
  10   4 -20    30915.04    30271.73   1393.40 o
  12   4 -20     7200.67     7479.87    650.52 o
  -9   5 -20     7276.77     7672.19    978.22 o
  -7   5 -20    16914.10    16908.48   1318.57 o
  -5   5 -20    16029.83    16353.32   1275.60 o
  -3   5 -20    31946.24    30856.43   1469.19 o
  -1   5 -20    51939.18    52680.00   2202.67 o
   1   5 -20    34669.64    34871.89   1064.53 o
   3   5 -20    15569.27    15214.84    623.20 o
   5   5 -20    18582.14    19342.27    801.62 o
   7   5 -20    27099.21    26372.73   1035.52 o
   9   5 -20    29378.60    29595.44   1732.22 o
  11   5 -20    16955.28    17738.34    985.00 o
  -8   6 -20      970.93      499.72    563.43 o
  -6   6 -20     4729.74     4808.34    744.99 o
  -4   6 -20     5969.06     5432.53    586.60 o
  -2   6 -20     6573.37     6893.89    514.67 o
   0   6 -20    19751.92    20273.27    922.20 o
   2   6 -20    12903.99    12756.39    580.28 o
   4   6 -20     1454.73     1284.79    269.43 o
   6   6 -20    10477.33     9700.34    546.58 o
   8   6 -20    12905.38    13573.31    816.41 o
  10   6 -20      578.17     -111.84    385.71 o
  12   6 -20     1685.80     2092.91    487.79 o
  -9   7 -20       90.50      359.12    580.06 o
  -7   7 -20      688.53      951.01    553.80 o
  -5   7 -20      496.55     1071.11    392.46 o
  -3   7 -20     2749.64     2514.57    352.49 o
  -1   7 -20      792.70      585.89    260.48 o
   1   7 -20       86.40      155.77    203.03 o
   3   7 -20     2122.63     1962.54    303.22 o
   5   7 -20     3349.20     2968.74    379.94 o
   7   7 -20     3125.82     3324.40    404.12 o
   9   7 -20     1587.21      933.76    427.47 o
  11   7 -20      563.86      212.37    419.36 o
  -8   8 -20     4813.16     4415.21    794.25 o
  -6   8 -20     8196.92     7679.79    729.47 o
  -4   8 -20    14709.77    14399.47   1114.13 o
  -2   8 -20    25787.07    26581.30   1123.31 o
   0   8 -20    24072.52    23425.56   1265.52 o
   2   8 -20     4501.79     4370.55    512.35 o
   4   8 -20    18385.64    17963.70    775.61 o
   6   8 -20    23526.64    23313.99   1001.02 o
   8   8 -20    18450.90    18391.50   1008.92 o
  10   8 -20     4977.43     4555.40    557.38 o
  -9   9 -20     5859.37     5936.02    932.03 o
  -7   9 -20    18224.69    17305.04   1416.62 o
  -5   9 -20    13237.32    12809.93    907.64 o
  -3   9 -20    22684.45    21893.59   1203.63 o
  -1   9 -20    32310.81    32008.87   1522.89 o
   1   9 -20    44413.51    43972.07   2032.40 o
   3   9 -20     8712.96     8829.52    593.69 o
   5   9 -20    13417.92    13831.71    732.23 o
   7   9 -20    36306.73    39428.00   2121.39 o
   9   9 -20    17263.83    18006.73   1024.71 o
  11   9 -20    11982.98    12939.64    873.96 o
  -8  10 -20     9827.73    10219.44   1117.35 o
  -6  10 -20    11021.81    11636.67    923.16 o
  -4  10 -20     7210.85     6746.53    696.96 o
  -2  10 -20    10000.45    11051.61    661.08 o
   0  10 -20    25209.41    24483.42   1268.71 o
   2  10 -20    19594.34    18668.06   1057.70 o
   4  10 -20     6318.85     6518.16    527.50 o
   6  10 -20    13015.22    13214.18    875.17 o
   8  10 -20    22339.78    22733.79   1533.23 o
  10  10 -20     5981.34     5986.66    635.62 o
  -7  11 -20     4417.34     4959.32    666.98 o
  -5  11 -20    16581.57    17450.21   1125.18 o
  -3  11 -20      140.49       96.27    362.27 o
  -1  11 -20    10577.51    10587.69    664.24 o
   1  11 -20     7609.98     8043.32    681.10 o
   3  11 -20      651.38      946.48    326.38 o
   5  11 -20       51.20       40.48    305.55 o
   7  11 -20      683.09      724.83    532.07 o
   9  11 -20     3458.35     3282.09    679.59 o
  11  11 -20     1249.74      811.16    613.02 o
  -8  12 -20     5071.09     5743.79    733.87 o
  -6  12 -20     8943.64     9698.76    822.95 o
  -4  12 -20     6866.29     6680.54    676.62 o
  -2  12 -20     4387.27     4270.86    462.15 o
   0  12 -20     7135.71     7038.79    669.36 o
   2  12 -20     5788.47     5106.02    493.52 o
   4  12 -20     5834.52     5651.06    507.58 o
   6  12 -20     6662.10     6402.92    661.53 o
   8  12 -20     3846.20     3842.99    700.91 o
  10  12 -20     8719.91     9315.82   1426.52 o
  -7  13 -20     8531.24     8559.94    836.90 o
  -5  13 -20    14304.39    13879.06   1015.53 o
  -3  13 -20    23629.08    24354.58   1334.79 o
  -1  13 -20    10399.21    11166.87    877.20 o
   1  13 -20    14609.09    13214.09    923.01 o
   3  13 -20    21528.12    22817.29   1081.70 o
   5  13 -20    10563.66    10721.25   1017.30 o
   7  13 -20    13280.09    13092.46   1142.56 o
   9  13 -20    13850.72    14599.15   1194.75 o
  -6  14 -20    13538.24    12805.44   1032.91 o
  -4  14 -20    11816.11    11192.33    909.22 o
  -2  14 -20    23059.50    21978.66   1209.72 o
   0  14 -20    15275.80    14992.47   1020.52 o
   2  14 -20    27770.37    29917.10   1558.23 o
   4  14 -20    21040.89    21731.65   1071.78 o
   6  14 -20    10269.25    10783.93   1019.38 o
   8  14 -20    19487.28    21798.72   1995.26 o
  10  14 -20    16855.68    18498.67   1408.60 o
  -7  15 -20       39.59      201.12    470.59 o
  -5  15 -20     1506.15     1836.46    532.91 o
  -3  15 -20     8405.81     8209.14    775.98 o
  -1  15 -20     6449.31     5608.62    645.39 o
   1  15 -20     1898.89     1786.44    466.45 o
   3  15 -20     5839.73     5764.48    650.55 o
   5  15 -20     8480.40     9088.68    957.08 o
   7  15 -20     5322.34     6293.47   1128.16 o
   9  15 -20     3180.22     3020.87    988.31 o
  -6  16 -20      611.11      231.22    473.25 o
  -4  16 -20     4696.18     4169.45    640.40 o
  -2  16 -20      548.73      662.46    436.29 o
   0  16 -20      605.38      416.55    398.68 o
   2  16 -20      238.54      354.72    396.52 o
   4  16 -20     2849.38     2504.82    531.26 o
   6  16 -20     2527.63     2964.92    941.69 o
   8  16 -20       87.29       65.27    792.51 o
  -5  17 -20    13080.79    11922.52    985.25 o
  -3  17 -20    11511.07    10322.06    891.33 o
  -1  17 -20     3128.02     3566.36    588.53 o
   1  17 -20     9166.01     9160.17   1016.66 o
   3  17 -20    13671.48    14325.81   1027.14 o
   5  17 -20     7672.93     7650.07    907.23 o
   7  17 -20     9141.80     8913.42   1342.61 o
   9  17 -20     5277.87     5631.49   1184.11 o
  -6  18 -20     4854.66     4180.17    693.87 o
  -4  18 -20    19726.14    18861.97   1309.75 o
  -2  18 -20    20034.03    19450.44   1224.64 o
   0  18 -20     8128.61     8593.33    797.75 o
   2  18 -20    19714.12    19103.23   1261.52 o
   4  18 -20    18162.51    19896.70   2200.38 o
   6  18 -20     9322.77     9668.64   1398.55 o
   8  18 -20     9192.25    10470.47   1519.76 o
  -5  19 -20     5322.00     4932.22    716.25 o
  -3  19 -20     7638.89     8076.23    827.91 o
  -1  19 -20     6718.74     6423.82    734.18 o
   1  19 -20     9238.01    11151.37    895.87 o
   3  19 -20    15145.43    17077.02   1406.17 o
   5  19 -20     8958.90     8512.50   1510.43 o
   7  19 -20     5672.66     6974.10   1295.99 o
  -4  20 -20      169.30      -38.17    471.85 o
  -2  20 -20      842.15     1165.73    538.25 o
   0  20 -20     5140.09     4509.50    672.87 o
   2  20 -20    10596.43    10864.01    922.03 o
   4  20 -20     2197.67     1640.96    988.31 o
  -3  21 -20     2962.25     3360.83    654.39 o
  -1  21 -20     5025.88     4425.18    676.02 o
   1  21 -20     6544.07     5845.79    743.62 o
   3  21 -20     6971.95     6926.33    987.87 o
   5  21 -20     4343.44     3953.23   1202.75 o
  -2  22 -20     5444.86     4277.04    715.90 o
   0  22 -20    16606.60    16008.70   1192.50 o
   2  22 -20    10343.30    10561.32    976.30 o
   4  22 -20     5643.70     5500.96   1333.28 o
  -1  23 -20    10640.13    11487.05   1000.20 o
   1  23 -20    28159.25    26519.83   1607.45 o
   3  23 -20     3859.61     3749.71    861.77 o
   0  24 -20     5007.77     4403.30    733.66 o
   2  24 -20     2252.32     2701.69    820.31 o
  -9   1 -19     7867.04     8510.48   1008.12 o
  -7   1 -19     5357.99     5091.12    738.04 o
  -5   1 -19    10950.91    10191.88   1031.64 o
  -3   1 -19    13888.06    14297.41   1008.64 o
  -1   1 -19    37210.86    35839.02   1447.65 o
   1   1 -19    11117.91    11008.75    532.06 o
   3   1 -19    11923.69    11595.59    416.46 o
   5   1 -19     8946.52     9788.29    339.39 o
   7   1 -19     5768.79     5852.10    465.56 o
   9   1 -19    27546.70    29795.64   1174.32 o
  11   1 -19     3515.18     4744.65    587.78 o
 -10   2 -19    10691.44    11562.86    963.44 o
  -8   2 -19    13044.34    12856.68   1170.10 o
  -6   2 -19    15292.98    15886.41   1238.61 o
  -4   2 -19    39095.03    39038.68   2224.72 o
  -2   2 -19    68732.61    67880.15   2745.26 o
   0   2 -19    38371.79    38523.05   1315.44 o
   2   2 -19    24266.89    23590.33    705.59 o
   4   2 -19    30642.46    29493.76    797.48 o
   6   2 -19    16299.29    16377.95    603.43 o
   8   2 -19    28705.21    28566.29   1130.81 o
  10   2 -19    27954.63    27086.73   1081.78 o
  12   2 -19     6647.67     5966.43    490.96 o
  -9   3 -19     6023.14     5682.01    695.36 o
  -7   3 -19    17993.34    17286.24   1331.70 o
  -5   3 -19    29778.13    29208.13   1753.64 o
  -3   3 -19    16524.57    16215.00    956.07 o
  -1   3 -19    64501.88    64609.71   2715.57 o
   1   3 -19    37030.62    36332.21   1064.11 o
   3   3 -19    11837.04    12057.53    451.50 o
   5   3 -19    10113.08    10512.30    445.82 o
   7   3 -19    21058.71    21263.19    870.33 o
   9   3 -19    20115.53    19012.64    855.99 o
  11   3 -19     9620.04     9072.39    581.07 o
 -10   4 -19     1024.15     1481.13    662.16 o
  -8   4 -19     2026.41     1977.94    503.24 o
  -6   4 -19     1655.52     1571.33    520.71 o
  -4   4 -19     1523.88     1526.22    385.30 o
  -2   4 -19    13172.44    12840.83    826.31 o
   0   4 -19      900.23      692.30    228.70 o
   2   4 -19    20462.59    19799.04    630.29 o
   4   4 -19     7870.30     7248.74    336.16 o
   6   4 -19    12580.26    13195.15    559.53 o
   8   4 -19     4302.83     4569.37    427.37 o
  10   4 -19     2294.22     2460.48    382.16 o
  12   4 -19     3118.20     3502.90    426.77 o
  -9   5 -19      320.69      323.34    533.90 o
  -7   5 -19     2196.63     1990.11    588.71 o
  -5   5 -19     8027.64     8177.38    674.24 o
  -3   5 -19     2052.07     2541.08    411.44 o
  -1   5 -19     6618.52     6866.58    568.77 o
   1   5 -19     3523.45     3579.71    291.74 o
   3   5 -19      402.28      254.14    165.87 o
   5   5 -19     1271.99      939.55    213.60 o
   7   5 -19     5553.94     5659.30    401.53 o
   9   5 -19     7467.12     7068.84    533.34 o
  11   5 -19     1804.35     2015.27    378.69 o
 -10   6 -19     3514.52     3556.19    787.66 o
  -8   6 -19     9493.21    10546.30   1058.13 o
  -6   6 -19    16053.26    16202.04   1245.21 o
  -4   6 -19     7955.17     8111.38    543.28 o
  -2   6 -19    17830.16    17868.53    817.49 o
   0   6 -19    47178.95    46604.75   1552.10 o
   2   6 -19    10700.04    10007.03    432.49 o
   4   6 -19    11091.84    11464.47    497.29 o
   6   6 -19    27477.55    28819.91    946.13 o
   8   6 -19    35976.21    38604.31   1457.26 o
  10   6 -19     5398.96     5202.88    557.24 o
  12   6 -19     4514.73     4708.23    548.72 o
  -9   7 -19     5953.20     6303.22    902.57 o
  -7   7 -19    25298.10    23354.95   1660.76 o
  -5   7 -19    13841.53    13419.78    959.29 o
  -3   7 -19    27239.53    27864.20   1192.15 o
  -1   7 -19    36187.98    35701.40   1396.20 o
   1   7 -19    30391.76    30365.76   1014.50 o
   3   7 -19    13705.80    13201.97    635.76 o
   5   7 -19    24532.35    24848.63    935.70 o
   7   7 -19    51199.80    49846.09   2027.34 o
   9   7 -19    20954.01    19727.73   1044.25 o
  11   7 -19    10607.63    10818.51    758.48 o
  -8   8 -19     9388.05     9483.98   1023.26 o
  -6   8 -19    11677.28    10940.30    889.46 o
  -4   8 -19     7693.35     7911.33    843.80 o
  -2   8 -19    20075.37    19627.35    862.89 o
   0   8 -19    53782.67    52208.17   1921.87 o
   2   8 -19    13865.45    13228.40    660.58 o
   4   8 -19     3489.71     3807.83    324.82 o
   6   8 -19     8207.97     8898.58    591.62 o
   8   8 -19     9239.49     9471.16    716.42 o
  10   8 -19     7036.38     7188.08    632.42 o
  12   8 -19     5521.64     4796.08    571.56 o
  -9   9 -19       89.35      190.41    553.68 o
  -7   9 -19     2131.15     2564.00    526.66 o
  -5   9 -19      853.83      764.64    394.73 o
  -3   9 -19      211.84       78.94    243.77 o
  -1   9 -19     2095.92     1990.44    367.63 o
   1   9 -19     3967.60     3694.48    394.56 o
   3   9 -19     4049.12     3671.08    406.19 o
   5   9 -19      793.95      691.28    272.70 o
   7   9 -19      205.17       13.22    365.04 o
   9   9 -19      360.13       56.91    386.38 o
  11   9 -19     4078.54     4604.55    562.44 o
  -8  10 -19     4717.08     5579.75    852.23 o
  -6  10 -19    13030.84    12910.92    916.19 o
  -4  10 -19     4472.55     4946.74    586.60 o
  -2  10 -19     3076.47     3526.21    407.76 o
   0  10 -19    18958.18    18135.83   1004.84 o
   2  10 -19     2293.02     2271.98    421.08 o
   4  10 -19     4596.51     4615.98    365.57 o
   6  10 -19    17008.90    17598.40    834.77 o
   8  10 -19     5931.91     5827.14    597.46 o
  10  10 -19     6061.80     6845.31    646.17 o
  -9  11 -19     7565.73     7083.47    981.27 o
  -7  11 -19    16765.41    15642.10   1076.21 o
  -5  11 -19    15176.95    15175.08    997.30 o
  -3  11 -19    18331.06    18841.51    917.26 o
  -1  11 -19    25765.05    25720.95   1114.12 o
   1  11 -19    31091.62    30434.38   1296.88 o
   3  11 -19    17099.24    17261.36    795.59 o
   5  11 -19    33046.15    33180.84   1567.98 o
   7  11 -19    19303.11    20383.97   1106.95 o
   9  11 -19     8639.77     8426.71    697.19 o
  11  11 -19    17731.85    19279.63   1089.95 o
  -8  12 -19     9775.30     9530.29    863.98 o
  -6  12 -19    12863.27    12550.23    973.41 o
  -4  12 -19    18424.16    18904.07   1177.26 o
  -2  12 -19    19805.99    19589.81    960.55 o
   0  12 -19    16005.54    16323.34    831.97 o
   2  12 -19     9693.81     9254.07    639.10 o
   4  12 -19    22485.18    23308.38    960.52 o
   6  12 -19    24968.44    25826.16   1346.62 o
   8  12 -19     5794.94     5532.16    771.11 o
  10  12 -19    13295.42    13509.47    906.81 o
  -7  13 -19     1138.04      918.18    484.50 o
  -5  13 -19     4124.00     4593.10    608.86 o
  -3  13 -19     4964.20     4650.75    580.34 o
  -1  13 -19     9387.05     8660.64    577.67 o
   1  13 -19     5204.11     4699.03    550.33 o
   3  13 -19     4887.24     4317.75    468.06 o
   5  13 -19     3666.58     2947.20    520.34 o
   7  13 -19     5039.41     5292.81    760.60 o
   9  13 -19     2133.93     2070.28    640.75 o
  11  13 -19     9390.96    10184.68   1011.15 o
  -8  14 -19       62.04      287.45    462.75 o
  -6  14 -19     7404.03     6654.60    729.74 o
  -4  14 -19    10620.16    10651.45    837.64 o
  -2  14 -19     5285.51     5532.45    572.96 o
   0  14 -19     5053.16     4467.88    583.71 o
   2  14 -19     2114.45     1898.39    440.06 o
   4  14 -19     7223.09     6985.89    658.36 o
   6  14 -19     2338.26     2201.78    615.13 o
   8  14 -19      239.41     -171.13    528.24 o
  10  14 -19     5458.73     5568.87    834.57 o
  -7  15 -19     5387.56     4571.16    669.90 o
  -5  15 -19    12550.56    11612.23    923.44 o
  -3  15 -19    14454.57    15040.98   1008.24 o
  -1  15 -19     5976.77     6174.61    690.60 o
   1  15 -19     9420.22     9218.61    793.05 o
   3  15 -19    25046.47    26436.29   1199.92 o
   5  15 -19    11310.36    12546.98   1083.99 o
   7  15 -19     6947.13     6591.83   1137.49 o
   9  15 -19    11679.38    12715.78   1153.87 o
  -6  16 -19     7108.33     6731.21    758.66 o
  -4  16 -19    21446.38    20275.92   1268.45 o
  -2  16 -19    13865.73    13829.36    990.70 o
   0  16 -19     4663.61     4495.69    591.53 o
   2  16 -19    41444.64    40569.43   1947.67 o
   4  16 -19    20829.14    22099.65   1490.82 o
   6  16 -19    12069.87    13328.73   1184.10 o
   8  16 -19     3614.08     3766.76   1016.28 o
  10  16 -19    20585.97    21808.05   2088.50 o
  -7  17 -19     4181.10     4529.10    703.88 o
  -5  17 -19     8939.39     9128.74    835.00 o
  -3  17 -19     7603.94     7555.33    760.03 o
  -1  17 -19    11664.88    11710.83    904.25 o
   1  17 -19    13216.48    13320.71    957.09 o
   3  17 -19     5990.86     6045.20    680.32 o
   5  17 -19    10640.58    11115.07   1094.17 o
   7  17 -19     7293.45     8251.44   1258.69 o
   9  17 -19     5845.13     6218.88   1202.75 o
  -6  18 -19      408.28      -60.54    451.01 o
  -4  18 -19     1165.99     1039.82    485.89 o
  -2  18 -19      995.45      866.42    468.53 o
   0  18 -19     1445.71     1708.19    499.17 o
   2  18 -19     5520.31     5918.29    675.16 o
   4  18 -19     2932.59     2806.42    988.31 o
   6  18 -19     1687.73     1836.19    642.57 o
   8  18 -19      624.83      820.48    885.75 o
  -5  19 -19     5925.45     5683.50    735.13 o
  -3  19 -19     7514.62     6759.19    756.97 o
  -1  19 -19     7997.74     8006.63    807.63 o
   1  19 -19     8279.22     8694.31    805.54 o
   3  19 -19    12785.69    12791.54   1179.44 o
   5  19 -19     7022.22     7729.32   1389.23 o
   7  19 -19     2804.77     2946.28   1034.93 o
  -4  20 -19     6642.45     6821.79    776.75 o
  -2  20 -19     5799.52     5934.76    734.18 o
   0  20 -19    15599.25    14397.34   1077.41 o
   2  20 -19    11874.06    11673.20    954.75 o
   4  20 -19    12397.33    13565.93   1911.35 o
   8  20 -19     8769.73    10358.59   1491.79 o
  -5  21 -19     7845.96     7878.65    862.03 o
  -3  21 -19     9235.65     9224.35    906.25 o
  -1  21 -19     4018.17     3437.06    634.03 o
   1  21 -19    12516.96    13225.26   1044.46 o
   3  21 -19    23872.04    24437.32   2517.39 o
   5  21 -19    17815.83    17649.70   2181.74 o
  -4  22 -19      581.43      418.87    517.13 o
  -2  22 -19     3550.26     3198.33    649.56 o
   0  22 -19     5350.15     5155.39    725.28 o
   2  22 -19     4237.03     4419.08    685.60 o
   4  22 -19     1945.27     2284.30   1034.93 o
  -3  23 -19     4113.15     3318.24    688.98 o
  -1  23 -19     1877.03     1272.41    563.15 o
   1  23 -19      915.67     1061.42    537.59 o
   3  23 -19     4138.46     2871.69   1137.49 o
   5  23 -19     2561.89     2181.74   1090.87 o
  -2  24 -19    10599.89    10529.04    974.78 o
   0  24 -19     7461.75     7741.00    862.54 o
   2  24 -19    15367.71    14640.34   1413.87 o
   4  24 -19    16581.42    17052.98   2228.36 o
   1  25 -19    20623.86    21213.23   1419.25 o
 -10   0 -18    10775.26    11159.30   1692.24 o
  -8   0 -18     3395.08     3850.67    997.63 o
  -6   0 -18    41536.20    38441.46   3030.19 o
  -4   0 -18    31666.18    31318.18   2545.36 o
  -2   0 -18    44816.16    46049.57   3515.02 o
   0   0 -18    15203.33    15591.13    711.09 o
   2   0 -18     8368.73     8103.03    488.82 o
   4   0 -18    47121.47    47306.71   1514.78 o
   6   0 -18    26659.15    27451.95   1060.02 o
   8   0 -18    19616.54    18902.44   1195.49 o
  10   0 -18    21454.22    20161.09   2181.74 o
  12   0 -18     4356.30     4665.01    755.22 o
  -9   1 -18     2594.53     2986.80    684.13 o
  -7   1 -18     5448.42     4696.56    730.38 o
  -5   1 -18    26121.50    25366.78   1539.16 o
  -3   1 -18    48504.79    48627.67   2627.23 o
  -1   1 -18     9672.38     9788.38    527.65 o
   1   1 -18    11246.88    11162.64    592.15 o
   3   1 -18    41626.81    40750.59    980.24 o
   5   1 -18    29161.65    29973.27    731.43 o
   7   1 -18     5439.03     5298.27    424.75 o
   9   1 -18    14098.99    14501.80    667.72 o
  11   1 -18     8032.69     8079.27    526.90 o
  13   1 -18      423.16      217.51    315.36 o
 -10   2 -18      798.61      955.14    497.63 o
  -8   2 -18     1270.34      923.04    534.02 o
  -6   2 -18     2350.35     2852.10    652.66 o
  -4   2 -18     1649.59     1494.38    438.39 o
  -2   2 -18    11657.22    11042.59    705.92 o
   0   2 -18     2338.11     2278.25    227.82 o
   2   2 -18     7347.08     7600.63    331.69 o
   4   2 -18      342.01      269.55    142.67 o
   6   2 -18     2379.39     2899.98    260.14 o
   8   2 -18     8816.78     9283.64    558.94 o
  10   2 -18      356.91      101.76    284.72 o
  12   2 -18       79.50      118.15    310.05 o
  -9   3 -18     3526.61     4197.15    613.90 o
  -7   3 -18     4648.56     4921.61    708.71 o
  -5   3 -18     8599.29     8239.85    810.84 o
  -3   3 -18    15971.61    16232.42    888.59 o
  -1   3 -18    24338.24    23103.71    881.12 o
   1   3 -18     4953.03     4839.43    272.23 o
   3   3 -18    14488.39    14619.16    470.95 o
   5   3 -18    11526.82    11379.92    398.36 o
   7   3 -18    19811.55    19734.69    765.13 o
   9   3 -18     2522.86     2969.66    375.81 o
  11   3 -18     1929.04     1546.44    340.58 o
  13   3 -18      940.89     1043.07    345.87 o
 -10   4 -18    10281.55    11264.63   1140.04 o
  -8   4 -18     8463.35     9015.87    773.81 o
  -6   4 -18     7945.78     6729.17    827.38 o
  -4   4 -18    35547.98    35024.48   1623.15 o
  -2   4 -18    38612.51    39704.80   1738.49 o
   0   4 -18     2759.37     2988.19    295.79 o
   2   4 -18    45683.01    44049.00   1086.81 o
   4   4 -18    31241.36    31356.96    770.27 o
   6   4 -18    18470.52    18931.45    683.85 o
   8   4 -18    33846.93    34259.28   1294.51 o
  10   4 -18     9963.91     9852.78    580.15 o
  12   4 -18     9387.94     9442.18    585.47 o
  -9   5 -18     9020.64     9183.57   1006.96 o
  -7   5 -18    18580.77    18076.29   1404.09 o
  -5   5 -18    17240.69    16496.03    995.50 o
  -3   5 -18    42633.59    41267.25   1811.80 o
  -1   5 -18    34938.80    34817.62   1406.37 o
   1   5 -18    11039.85    11206.18    436.43 o
   3   5 -18    13740.93    13556.27    452.17 o
   5   5 -18    35361.29    34155.41    985.35 o
   7   5 -18    32323.80    33419.98   1230.49 o
   9   5 -18    12184.53    12582.72    657.23 o
  11   5 -18     4870.51     5111.40    453.60 o
 -10   6 -18     4138.06     4783.40    820.31 o
  -8   6 -18      467.23      503.48    514.24 o
  -6   6 -18    15909.05    16886.58   1262.41 o
  -4   6 -18    13495.25    13528.64    722.87 o
  -2   6 -18     3987.00     4384.03    375.73 o
   0   6 -18    28343.27    27753.84    872.10 o
   2   6 -18     7294.46     7201.86    302.78 o
   4   6 -18    14318.88    14307.21    539.84 o
   6   6 -18    13766.76    14485.59    642.96 o
   8   6 -18    10391.93     9893.95    566.07 o
  10   6 -18     1722.07     1742.30    351.38 o
  12   6 -18     3253.00     3410.65    421.09 o
  -9   7 -18      192.90     -355.46    497.81 o
  -7   7 -18      817.34      393.13    481.14 o
  -5   7 -18      313.48      437.05    342.61 o
  -3   7 -18     1394.41     1656.04    292.44 o
  -1   7 -18      172.86       45.36    189.05 o
   1   7 -18     4579.51     4681.03    323.68 o
   3   7 -18      768.86      782.46    191.37 o
   5   7 -18     4666.68     5056.09    315.96 o
   7   7 -18     3017.26     3488.34    395.59 o
   9   7 -18     4862.77     4581.77    444.86 o
  11   7 -18      220.74      293.69    370.31 o
 -10   8 -18     2453.91     2704.23    743.40 o
  -8   8 -18     9552.95    10169.36   1030.50 o
  -6   8 -18    19753.70    20123.02   1124.52 o
  -4   8 -18    22540.03    21716.74   1388.43 o
  -2   8 -18    24208.53    23783.27   1078.24 o
   0   8 -18    14984.53    15934.55    774.84 o
   2   8 -18     9729.07     8939.36    439.56 o
   4   8 -18    22078.40    22657.78    792.43 o
   6   8 -18    37103.64    38307.60   1431.42 o
   8   8 -18     8293.18     8282.33    645.31 o
  10   8 -18     2182.62     2354.85    438.86 o
  12   8 -18     5861.42     5766.29    576.95 o
  -9   9 -18     8919.21     8505.60    990.89 o
  -7   9 -18    30425.13    30730.68   1590.78 o
  -5   9 -18    13503.16    12713.23    908.85 o
  -3   9 -18    12304.45    12749.11    713.90 o
  -1   9 -18    26415.54    25839.36   1257.22 o
   1   9 -18    15885.25    15750.36    677.64 o
   3   9 -18    12882.94    13588.07    576.28 o
   5   9 -18    26542.27    26850.46   1018.67 o
   7   9 -18    46285.65    45131.49   1898.35 o
   9   9 -18    14162.84    13037.91    833.93 o
  11   9 -18    10782.09    11464.88    785.52 o
  -8  10 -18     9061.53     8746.43    988.92 o
  -6  10 -18    11860.63    11951.02    919.83 o
  -4  10 -18    14169.13    14115.79    966.54 o
  -2  10 -18    15912.44    15472.12    788.44 o
   0  10 -18    36736.82    35658.07   1359.14 o
   2  10 -18    19906.90    19191.42    801.78 o
   4  10 -18    10498.39    11577.78    502.60 o
   6  10 -18    14696.13    14349.44    761.70 o
   8  10 -18    19072.07    18973.21   1006.76 o
  10  10 -18     4111.48     4438.73    538.55 o
  12  10 -18     4516.32     4413.28    554.94 o
  -9  11 -18     5535.64     6082.21    916.12 o
  -7  11 -18     6210.96     5488.63    654.74 o
  -5  11 -18     2962.19     2286.69    474.60 o
  -3  11 -18     8261.90     7695.32    531.80 o
  -1  11 -18    23563.03    23686.42   1023.61 o
   1  11 -18     5001.49     5131.43    407.02 o
   3  11 -18      402.84      370.21    250.68 o
   5  11 -18     1032.80      918.70    278.79 o
   7  11 -18      577.06      603.12    390.99 o
   9  11 -18     1471.79     1629.31    443.11 o
  11  11 -18     2961.67     2786.41    507.86 o
  -8  12 -18     3535.75     3238.20    590.59 o
  -6  12 -18     6186.13     6194.81    674.48 o
  -4  12 -18     2216.02     2296.46    458.94 o
  -2  12 -18     9132.41     9079.96    626.87 o
   0  12 -18    11376.12    10342.85    657.51 o
   2  12 -18     2578.78     3112.59    409.05 o
   4  12 -18     7284.13     7927.44    583.30 o
   6  12 -18     6162.02     6294.95    541.25 o
   8  12 -18     6385.18     7293.00    646.73 o
  10  12 -18     6081.95     6268.92    638.75 o
  -9  13 -18    10713.09     9744.29   1104.17 o
  -7  13 -18    10706.61    11322.72    896.58 o
  -5  13 -18    16812.55    17205.43   1046.04 o
  -3  13 -18    20087.87    19829.51   1182.31 o
  -1  13 -18    12470.10    12070.87    738.00 o
   1  13 -18    18300.52    18539.24    886.61 o
   3  13 -18    24504.19    25086.02   1108.15 o
   5  13 -18    17600.25    17762.26   1048.95 o
   7  13 -18    20144.65    19629.91   1319.22 o
   9  13 -18    19292.97    20419.44   1106.82 o
  11  13 -18    11527.78    11287.02    848.93 o
  -8  14 -18    13394.14    13748.20   1037.44 o
  -6  14 -18    11181.88    10818.11    902.64 o
  -4  14 -18    20447.96    20889.70   1225.20 o
  -2  14 -18    11491.98    11336.79    690.56 o
   0  14 -18    14824.04    15319.37    811.00 o
   2  14 -18    29899.58    29430.26   1283.07 o
   4  14 -18    15604.38    15450.89    980.62 o
   6  14 -18    11666.50    12219.21    872.66 o
   8  14 -18    10319.63    10690.06    995.62 o
  10  14 -18    19435.29    20450.13   1456.09 o
  -7  15 -18     2381.02     2289.81    551.52 o
  -5  15 -18    11046.88     9571.52    836.92 o
  -3  15 -18     8555.89     8435.01    760.79 o
  -1  15 -18     2606.95     2572.76    381.35 o
   1  15 -18     9691.60    10135.11    775.12 o
   3  15 -18    19435.26    21296.58   1201.70 o
   5  15 -18     5293.38     4530.54    725.80 o
   7  15 -18       13.15     -366.69    489.54 o
   9  15 -18     6738.96     6094.94    826.86 o
  11  15 -18     6588.58     6157.25    871.38 o
  -8  16 -18       40.53      226.81    471.32 o
  -6  16 -18     1908.29     1573.04    515.87 o
  -4  16 -18      578.52      546.96    430.19 o
  -2  16 -18     2520.46     2710.91    508.80 o
   0  16 -18     2624.53     2044.89    468.87 o
   2  16 -18      594.21      901.13    401.03 o
   4  16 -18     1225.71      871.97    416.32 o
   6  16 -18     2831.77     1874.42    596.62 o
   8  16 -18      641.35      -18.65    727.25 o
  10  16 -18     1969.04     1838.85    697.98 o
  -7  17 -18     4006.56     3766.02    636.57 o
  -5  17 -18    17233.63    16793.60   1438.62 o
  -3  17 -18     3147.91     2460.59    523.56 o
  -1  17 -18     4441.73     4722.13    604.86 o
   1  17 -18    33004.32    31800.91   1661.41 o
   3  17 -18    23583.69    25231.14   1731.51 o
   5  17 -18     5242.27     6064.44    810.19 o
   7  17 -18     3655.97     3487.05    978.98 o
   9  17 -18     8948.18     9491.49   1333.28 o
  -6  18 -18    11065.02     9754.63    884.31 o
  -4  18 -18    27425.02    28381.34   1562.45 o
  -2  18 -18     4372.69     4813.25    632.47 o
   0  18 -18    14563.88    14168.11    986.70 o
   2  18 -18    46729.83    48837.03   2286.57 o
   4  18 -18    17116.43    18503.18   1398.66 o
   6  18 -18     6253.11     6364.72    855.85 o
   8  18 -18    12646.86    12680.18   1538.40 o
  -7  19 -18     4282.41     4494.44    699.71 o
  -5  19 -18    10988.32    11329.90    953.28 o
  -3  19 -18     4074.70     4048.99    639.61 o
  -1  19 -18     9373.62     9774.50    838.80 o
   1  19 -18    16992.01    15209.38   1058.06 o
   3  19 -18    25448.66    24659.16   2582.66 o
   5  19 -18     8048.09     7548.11    963.00 o
   7  19 -18     5113.41     6144.29   1174.78 o
   9  19 -18     9820.68     8400.62   1342.61 o
  -6  20 -18      524.29      438.41    493.13 o
  -4  20 -18      375.17      173.53    470.10 o
  -2  20 -18     2812.14     2517.21    559.91 o
   0  20 -18     3535.52     3931.72    603.99 o
   2  20 -18     1489.94     1465.31    503.50 o
   4  20 -18     6557.86     7095.31   1361.25 o
   6  20 -18      337.69      364.37    573.46 o
   8  20 -18     1080.02     -121.21    829.81 o
  -5  21 -18      793.55      550.97    500.56 o
  -3  21 -18     1770.49     1873.10    670.05 o
  -1  21 -18     2689.91     2095.59    566.38 o
   1  21 -18    12400.80    12358.52    999.89 o
   3  21 -18     1510.34      895.07    820.48 o
   5  21 -18     2326.61     3673.52   1090.87 o
   7  21 -18     3210.02     2209.71    978.98 o
  -4  22 -18     1330.73     1062.56    539.37 o
  -2  22 -18     9702.57     8673.80    884.02 o
   0  22 -18    34851.50    34584.52   1822.88 o
   2  22 -18    17516.64    15952.29   1142.95 o
   4  22 -18    17775.89    19756.84   2302.94 o
  -3  23 -18     1975.78     2452.64    613.04 o
  -1  23 -18    14547.31    14561.71   1133.46 o
   1  23 -18    34668.32    34424.21   1818.85 o
   5  23 -18    22196.55    23169.30   2489.42 o
  -2  24 -18     2392.43     2288.88    615.63 o
   0  24 -18     3842.06     2818.51    650.10 o
   2  24 -18     6690.22     7384.69   1090.87 o
   4  24 -18     7739.47     8465.89   1566.38 o
  -1  25 -18       99.54      169.19    509.39 o
   1  25 -18     1671.52     2256.74    613.48 o
   3  25 -18      547.43     -503.48    783.19 o
 -11   1 -17     5068.47     4820.40    577.25 o
  -9   1 -17     3139.10     3116.18    683.28 o
  -7   1 -17     2282.14     2486.95    570.02 o
  -5   1 -17    30858.37    32466.90   1898.42 o
  -3   1 -17    43602.13    44352.29   2161.96 o
  -1   1 -17      675.51      694.51    171.20 o
   1   1 -17    18465.68    17668.95    513.94 o
   3   1 -17    30013.13    30426.70    722.96 o
   5   1 -17    12147.31    11428.98    356.31 o
   7   1 -17    34110.62    32059.47   1066.79 o
   9   1 -17     8414.39     7805.43    485.54 o
  11   1 -17     2291.53     2327.66    344.17 o
  13   1 -17     1243.73     1113.55    329.19 o
 -10   2 -17     5339.46     5871.05    691.88 o
  -8   2 -17     9020.36     7999.10    892.43 o
  -6   2 -17    27447.24    28900.81   1796.10 o
  -4   2 -17    72131.79    72102.20   3671.92 o
  -2   2 -17    16463.24    15710.56    795.30 o
   0   2 -17     1720.28     1604.89    191.20 o
   2   2 -17    37557.69    36851.61    944.98 o
   4   2 -17    42714.12    43190.67   1056.06 o
   6   2 -17     8569.63     8707.23    349.38 o
   8   2 -17    25440.51    25805.35    958.89 o
  10   2 -17    20770.45    21356.06    882.00 o
  12   2 -17     2246.84     2530.89    357.28 o
 -11   3 -17     4916.13     5755.82    955.68 o
  -9   3 -17     8440.42     7757.48    747.40 o
  -7   3 -17    27282.29    26952.30   1660.76 o
  -5   3 -17    18262.44    18438.24   1236.14 o
  -3   3 -17    20655.22    20991.90   1073.49 o
  -1   3 -17    10386.64    10147.16    409.87 o
   1   3 -17    20361.63    20193.53    767.12 o
   3   3 -17    38288.54    37388.29   1017.96 o
   5   3 -17    21073.70    21085.52    577.95 o
   7   3 -17    25765.52    24779.80    938.06 o
   9   3 -17    17120.39    17195.29    786.91 o
  11   3 -17     7467.74     8086.69    511.95 o
  13   3 -17     4015.44     3779.13    475.12 o
 -10   4 -17      763.60      706.90    559.92 o
  -8   4 -17     5611.74     5933.06    643.90 o
  -6   4 -17     2845.10     3004.02    565.95 o
  -4   4 -17    20300.85    20447.01   1056.42 o
  -2   4 -17     5704.98     5504.10    430.37 o
   0   4 -17     6971.67     6939.70    305.50 o
   2   4 -17     1416.45     1482.13    173.55 o
   4   4 -17    25616.56    25275.61    684.92 o
   6   4 -17     4074.07     3962.01    266.42 o
   8   4 -17     9597.15     9544.62    535.99 o
  10   4 -17     2000.40     1700.67    316.69 o
  12   4 -17     3135.09     3695.12    393.27 o
 -11   5 -17      538.92      460.31    595.31 o
  -9   5 -17     2581.40     3191.16    677.53 o
  -7   5 -17    14010.92    14020.52    940.10 o
  -5   5 -17     6440.07     6228.99    582.90 o
  -3   5 -17     3388.02     3784.44    445.97 o
  -1   5 -17     1486.43     1194.20    183.54 o
   1   5 -17     7561.96     7279.89    322.49 o
   3   5 -17     1613.79     1709.57    168.82 o
   5   5 -17     1560.69     1233.29    185.69 o
   7   5 -17      713.72      540.86    274.30 o
   9   5 -17     7586.76     7372.17    489.93 o
  11   5 -17     2537.19     2320.16    356.83 o
  13   5 -17      205.69      390.14    322.00 o
 -10   6 -17     5449.68     5592.02    847.00 o
  -8   6 -17    15842.28    17086.37   1301.07 o
  -6   6 -17    19549.33    18068.85   1067.41 o
  -4   6 -17    19812.69    20445.24    925.00 o
  -2   6 -17    20865.85    21431.47    964.29 o
   0   6 -17    34603.21    33834.09    931.43 o
   2   6 -17    12469.34    11719.21    406.52 o
   4   6 -17    15634.08    15228.25    530.83 o
   6   6 -17    54160.19    53313.27   1534.00 o
   8   6 -17    16314.98    16679.82    773.47 o
  10   6 -17     4064.29     3857.60    397.98 o
  12   6 -17     4542.44     4991.00    447.11 o
  -9   7 -17     5388.32     5697.71    810.19 o
  -7   7 -17    19613.68    19614.95   1371.94 o
  -5   7 -17    33264.57    32116.92   1541.29 o
  -3   7 -17    16140.84    15068.65    758.84 o
  -1   7 -17    14570.18    14294.65    625.46 o
   1   7 -17    17498.88    16910.05    496.94 o
   3   7 -17     8402.10     8388.48    359.57 o
   5   7 -17    37832.95    37960.26   1156.83 o
   7   7 -17    49950.12    52112.96   1785.24 o
   9   7 -17    11308.81    12315.00    642.86 o
  11   7 -17     4768.85     5310.62    456.59 o
  13   7 -17    16823.45    17079.34    915.88 o
 -10   8 -17     6212.89     6737.40    922.92 o
  -8   8 -17     5299.52     5078.62    773.63 o
  -6   8 -17    11186.69    10708.53    821.30 o
  -4   8 -17    14606.11    14447.75    690.51 o
  -2   8 -17    19670.06    20748.30   1046.79 o
   0   8 -17     8500.38     8277.05    527.80 o
   2   8 -17      510.45      364.36    164.76 o
   4   8 -17     3473.68     3469.20    257.00 o
   6   8 -17    29775.75    29784.37   1076.39 o
   8   8 -17    11540.96    11663.86    651.91 o
  10   8 -17      424.08      212.38    298.71 o
  12   8 -17     6525.59     6214.68    570.53 o
  -9   9 -17        7.41      247.54    525.45 o
  -7   9 -17      114.60      451.93    385.30 o
  -5   9 -17      682.17      808.68    358.84 o
  -3   9 -17     5459.69     5018.56    426.68 o
  -1   9 -17      795.53      788.71    254.77 o
   1   9 -17     3046.70     2940.99    310.45 o
   3   9 -17      974.44      842.55    195.44 o
   5   9 -17     4151.73     3889.66    324.00 o
   7   9 -17     1518.93     1559.00    332.61 o
   9   9 -17     1191.96     1055.10    379.28 o
  11   9 -17     1468.98     1384.70    417.74 o
 -10  10 -17     2497.02     3142.14    761.70 o
  -8  10 -17     6502.50     6821.65    870.18 o
  -6  10 -17    31337.42    30603.97   1483.80 o
  -4  10 -17    12529.38    11603.47    683.61 o
  -2  10 -17    14077.09    13803.35    754.41 o
   0  10 -17    12047.54    12053.85    589.93 o
   2  10 -17    11323.98    11533.68    441.48 o
   4  10 -17    11836.44    12436.02    545.02 o
   6  10 -17     6714.09     7471.97    528.86 o
   8  10 -17     5659.00     5097.54    543.54 o
  10  10 -17     3697.08     3436.86    487.95 o
  12  10 -17     8883.43     9098.08    694.46 o
  -9  11 -17    12094.60    13509.68   1268.08 o
  -7  11 -17    32371.78    32654.66   1660.05 o
  -5  11 -17    16073.46    14836.44    960.68 o
  -3  11 -17    24211.85    25049.35   1131.67 o
  -1  11 -17    34492.75    35370.37   1431.51 o
   1  11 -17    28227.65    27695.40    928.67 o
   3  11 -17    12382.17    12055.84    503.99 o
   5  11 -17    35117.18    34407.24   1114.93 o
   7  11 -17    13727.13    12793.75    845.56 o
   9  11 -17     9180.35     9160.50    692.05 o
  11  11 -17    15087.48    14386.31    895.70 o
  -8  12 -17    10320.40    11633.13    917.70 o
  -6  12 -17     8493.39     8057.89    747.89 o
  -4  12 -17    12830.12    11911.84    855.87 o
  -2  12 -17    18120.09    17760.38    814.17 o
   0  12 -17    17102.53    17084.83    748.43 o
   2  12 -17    15836.89    15516.68    631.69 o
   4  12 -17    33546.83    33443.94   1069.88 o
   6  12 -17    14315.49    14319.59    769.74 o
   8  12 -17    11608.50    12156.53    800.28 o
  10  12 -17    13708.87    14271.80    887.59 o
  12  12 -17     8989.75    10454.22    779.68 o
  -9  13 -17     1772.71     1648.08    517.30 o
  -7  13 -17     4126.47     4585.73    618.89 o
  -5  13 -17    10420.49    10038.47    821.62 o
  -3  13 -17    11144.93    11011.52    647.06 o
  -1  13 -17     8597.01     8712.23    569.62 o
   1  13 -17     7226.69     7523.10    489.15 o
   3  13 -17     7407.07     8257.25    582.54 o
   5  13 -17     3823.66     3883.78    378.72 o
   7  13 -17     1932.67     1524.13    429.65 o
   9  13 -17     2532.22     1991.42    465.24 o
  11  13 -17     1957.76     1973.26    489.36 o
  -8  14 -17     2372.45     1975.41    525.61 o
  -6  14 -17     6868.51     5812.83    662.95 o
  -4  14 -17     2173.39     1665.99    449.70 o
  -2  14 -17     3176.57     2832.96    386.98 o
   0  14 -17     3798.34     4108.20    421.85 o
   2  14 -17     8099.15     8193.93    571.64 o
   4  14 -17     2509.47     2807.40    401.57 o
   6  14 -17     3319.84     3885.90    534.57 o
   8  14 -17      171.40      258.51    406.66 o
  10  14 -17     3095.99     3453.56    548.52 o
  -9  15 -17    15094.65    15097.69   1104.76 o
  -7  15 -17     3621.30     3397.89    588.90 o
  -5  15 -17    17210.37    17086.48   1107.05 o
  -3  15 -17    20096.04    19580.45   1191.04 o
  -1  15 -17    29582.45    26963.77   1454.75 o
   1  15 -17    16095.88    16600.71   1047.52 o
   3  15 -17    30623.50    28930.03   1392.76 o
   5  15 -17    10904.29    10748.97    806.02 o
   7  15 -17     8540.48     7931.76    875.66 o
   9  15 -17    10131.54    10554.97    999.57 o
  11  15 -17     7446.59     7654.88    850.51 o
  -8  16 -17     4356.19     3945.69    632.25 o
  -6  16 -17    10016.01     9401.12    829.82 o
  -4  16 -17    34535.84    34429.60   1709.90 o
  -2  16 -17    29106.28    30626.32   1560.61 o
   0  16 -17    19990.74    18995.89   1142.16 o
   2  16 -17    46341.75    47421.94   2031.57 o
   4  16 -17    23021.44    23865.56   1215.96 o
   6  16 -17    14596.63    13792.67   1145.63 o
   8  16 -17     8977.12     9208.77    937.82 o
  10  16 -17    21713.65    22463.40   1534.76 o
  -7  17 -17      815.78      591.56    458.73 o
  -5  17 -17    13420.24    12524.89    930.60 o
  -3  17 -17     7750.21     7558.60    730.13 o
  -1  17 -17    13223.05    13431.61    939.77 o
   1  17 -17     4381.67     4270.60    553.78 o
   3  17 -17     8298.42     9826.02    762.51 o
   5  17 -17    18232.91    18817.99   1373.17 o
   7  17 -17     2875.50     2890.34    904.40 o
   9  17 -17     6541.90     6237.53   1128.16 o
  -8  18 -17      609.66      592.60    501.43 o
  -6  18 -17     4801.19     3930.69    628.53 o
  -4  18 -17       87.68      -71.06    399.76 o
  -2  18 -17      286.99      144.82    395.24 o
   0  18 -17     2128.47     1656.12    458.95 o
   2  18 -17     3766.91     3000.38    652.66 o
   4  18 -17    11292.43    11768.13   1099.14 o
   6  18 -17      954.25      969.89    545.30 o
   8  18 -17     3426.88     3095.46    941.69 o
  10  18 -17     1751.92     1930.00    932.37 o
  -7  19 -17     2412.17     2627.85    598.33 o
  -5  19 -17     4472.02     4238.42    649.27 o
  -3  19 -17     5957.03     5650.49    678.22 o
  -1  19 -17    10633.96    10568.42    881.07 o
   1  19 -17     8634.48     8787.88    778.51 o
   3  19 -17    12536.23    12919.77   1160.11 o
   5  19 -17     7025.12     8438.05    952.62 o
   7  19 -17     1611.27     1249.37    876.42 o
   9  19 -17     3112.71     2191.06    941.69 o
  -6  20 -17     8439.71     8334.53    849.79 o
  -4  20 -17     3989.56     3684.54    627.15 o
  -2  20 -17    17494.62    17087.64   1169.14 o
   0  20 -17    33496.39    33269.34   1753.46 o
   2  20 -17    19961.58    19638.08   1529.49 o
   4  20 -17    18278.04    19188.10   2144.44 o
   6  20 -17    19972.11    20906.80   1462.49 o
   8  20 -17    12901.43    13994.82   1715.55 o
  -5  21 -17     5433.32     5450.48    721.91 o
  -3  21 -17    10792.01    10476.08    894.56 o
  -1  21 -17    14214.14    14613.08   1059.73 o
   1  21 -17    33849.68    33432.87   1731.31 o
   3  21 -17    22627.41    22499.95   1602.82 o
   5  21 -17     5057.08     5920.53   1295.99 o
   7  21 -17    11489.89    12558.97   1557.05 o
  -4  22 -17     1249.65     1052.80    520.34 o
  -2  22 -17     6244.68     5351.61    703.09 o
   0  22 -17     4343.15     5141.97    683.60 o
   2  22 -17      735.04      656.29    550.23 o
   4  22 -17     1600.29     1249.37    895.07 o
   6  22 -17     3130.45     3086.13   1137.49 o
   8  22 -17     3054.62     2601.30   1044.25 o
  -5  23 -17      890.24     1180.55    557.82 o
  -3  23 -17     3738.97     3896.48    654.03 o
  -1  23 -17     1949.23     2180.45    565.47 o
   1  23 -17     3207.96     3177.48    611.67 o
   3  23 -17     5264.35     4857.63   1221.40 o
   5  23 -17      620.88      717.92    885.75 o
  -4  24 -17     2092.60     1352.81    584.36 o
  -2  24 -17    14638.26    13655.47   1073.87 o
   0  24 -17    17877.27    17935.81   1255.92 o
   2  24 -17    11870.08    10686.48   1200.15 o
   4  24 -17     7862.78     7337.72   1463.82 o
  -3  25 -17     7315.56     7987.84    902.02 o
  -1  25 -17    24221.37    23631.90   1485.70 o
   1  25 -17    20629.27    21425.59   1387.17 o
   3  25 -17    11728.26    12503.03   1846.09 o
   5  25 -17    19712.50    22134.38   2545.36 o
   0  26 -17    17512.24    17830.35   1273.90 o
   2  26 -17    10898.88    10740.86   1818.11 o
 -10   0 -16    10656.37    11477.51   1059.23 o
  -8   0 -16    12834.25    12782.74   1557.05 o
  -6   0 -16    20341.48    20362.88   1808.79 o
  -4   0 -16    58076.68    57070.14   4363.47 o
   0   0 -16    11447.95    11910.73    600.66 o
   2   0 -16    21203.66    21005.37    759.97 o
   4   0 -16   109100.23   111248.27   3212.88 o
   6   0 -16    67969.35    66936.15   2008.61 o
   8   0 -16    35748.18    35172.53   1918.38 o
  10   0 -16    16463.10    16908.94   1037.98 o
  12   0 -16     1783.73     2251.87    464.48 o
 -11   1 -16     2851.14     2507.07    479.57 o
  -9   1 -16     7099.02     7486.17    916.33 o
  -7   1 -16     8309.06     7898.83    840.41 o
  -5   1 -16     7973.44     8238.18    763.40 o
  -3   1 -16    15174.19    15667.30    763.77 o
  -1   1 -16     5021.57     5098.67    282.58 o
   1   1 -16     7551.70     7460.26    296.44 o
   3   1 -16    32120.62    31417.48    741.96 o
   5   1 -16    15343.61    15566.80    434.32 o
   7   1 -16    24172.85    23929.51    691.55 o
   9   1 -16    15153.32    15104.14    661.52 o
  11   1 -16     3300.90     3908.60    368.08 o
  13   1 -16     2798.45     2393.43    345.98 o
 -10   2 -16     2708.58     2316.42    521.77 o
  -8   2 -16      291.21      190.69    444.98 o
  -6   2 -16     1818.85     1286.67    448.31 o
  -4   2 -16     7695.57     8534.85    764.68 o
  -2   2 -16     9654.87     8983.46    545.11 o
   0   2 -16     1696.00     1706.97    177.96 o
   2   2 -16     6109.85     6438.64    283.13 o
   4   2 -16     4893.37     4873.16    232.21 o
   6   2 -16     3695.45     3408.17    209.05 o
   8   2 -16      872.29      745.25    257.40 o
  10   2 -16     1280.62     1331.58    291.00 o
  12   2 -16      792.65      820.99    288.61 o
 -11   3 -16     3017.68     3207.29    712.57 o
  -9   3 -16     7460.81     8244.57    731.46 o
  -7   3 -16     5505.79     6163.64    764.43 o
  -5   3 -16    10786.67    11707.97    998.41 o
  -3   3 -16    20145.38    20183.68    738.07 o
  -1   3 -16    10059.19    10121.33    460.84 o
   1   3 -16     9486.48     9851.73    373.97 o
   3   3 -16    15506.37    14954.37    458.91 o
   5   3 -16    31513.44    31188.62    789.06 o
   7   3 -16     8702.93     7669.43    439.14 o
   9   3 -16     1767.22     1578.81    288.29 o
  11   3 -16     5220.84     5100.70    401.03 o
  13   3 -16     4003.74     4311.76    399.83 o
 -10   4 -16     6655.26     6715.39    855.17 o
  -8   4 -16     6611.05     6690.03    646.85 o
  -6   4 -16    32845.70    33076.77   1989.85 o
  -4   4 -16    30122.50    30535.83   1381.02 o
  -2   4 -16    21678.36    22034.07    991.19 o
   0   4 -16    31412.41    31630.13    883.82 o
   2   4 -16    38128.79    37498.87    924.57 o
   4   4 -16    39888.27    39233.59    912.48 o
   6   4 -16    48400.37    47562.22   1299.11 o
   8   4 -16    36224.93    35821.63   1288.14 o
  10   4 -16     4480.39     4226.32    379.08 o
  12   4 -16    14401.19    14098.43    793.03 o
 -11   5 -16     3574.15     3763.12    753.97 o
  -9   5 -16    14135.92    12985.67   1150.43 o
  -7   5 -16    24503.91    24428.56   1293.69 o
  -5   5 -16    41459.88    41977.13   1777.23 o
  -3   5 -16    25097.33    24901.63   1229.76 o
  -1   5 -16    11508.67    11676.70    495.54 o
   1   5 -16    24456.00    24386.75    659.09 o
   3   5 -16    21880.10    22175.46    614.36 o
   5   5 -16    77974.38    76225.59   1931.88 o
   7   5 -16    31571.04    31800.60   1084.02 o
   9   5 -16     9382.34     9004.44    518.06 o
  11   5 -16     5272.06     4546.52    401.98 o
  13   5 -16    15477.76    16348.08    745.88 o
 -10   6 -16     1352.60     1533.44    606.43 o
  -8   6 -16     8943.68     8274.48    909.52 o
  -6   6 -16    13655.31    13377.92    745.27 o
  -4   6 -16      381.20      103.98    196.21 o
  -2   6 -16     9859.15     9966.70    440.17 o
   0   6 -16    12688.28    12432.01    405.82 o
   2   6 -16    11117.13    10725.45    374.39 o
   4   6 -16    10976.49    10513.91    403.41 o
   6   6 -16    21038.98    20642.29    675.67 o
   8   6 -16     8150.61     8362.16    499.75 o
  10   6 -16     2127.92     2059.93    327.26 o
  12   6 -16     4284.38     4861.01    430.78 o
 -11   7 -16      139.52     -665.13    507.13 o
  -9   7 -16     2231.63     1862.95    601.92 o
  -7   7 -16      544.63      718.84    466.84 o
  -5   7 -16     1286.23     1431.96    247.52 o
  -3   7 -16     2384.08     2192.30    286.39 o
  -1   7 -16     2176.30     2100.17    229.88 o
   1   7 -16      791.01      696.23    145.00 o
   3   7 -16    16066.39    15772.27    503.21 o
   5   7 -16     2779.85     2184.81    225.38 o
   7   7 -16    12569.49    13357.98    590.37 o
   9   7 -16     1096.80     1104.60    299.56 o
  11   7 -16     3549.87     3890.17    395.40 o
  13   7 -16     2244.58     2947.97    380.30 o
 -10   8 -16     4774.69     4627.30    794.41 o
  -8   8 -16    19927.60    20369.02   1440.43 o
  -6   8 -16    15281.52    14197.72    894.86 o
  -4   8 -16     9983.40    10507.05    637.24 o
  -2   8 -16    12201.94    12384.76    718.28 o
   0   8 -16    22425.33    22249.35    643.71 o
   2   8 -16     4632.06     4554.48    267.33 o
   4   8 -16    23620.88    24196.58    712.42 o
   6   8 -16    15134.74    14868.71    590.24 o
   8   8 -16     5474.07     5207.71    423.70 o
  10   8 -16     2091.74     2174.42    343.10 o
  12   8 -16     8828.12    10195.60    608.60 o
  -9   9 -16     9168.63     9393.63   1013.69 o
  -7   9 -16    34946.47    35732.50   1713.32 o
  -5   9 -16    12785.83    13822.53   1212.03 o
  -3   9 -16    32136.76    31804.66   1168.29 o
  -1   9 -16    63500.42    62485.00   2233.10 o
   1   9 -16    31819.74    31029.07    917.12 o
   3   9 -16    14343.85    15103.86    534.65 o
   5   9 -16    46964.11    46125.46   1255.48 o
   7   9 -16    50810.24    51687.55   1658.86 o
   9   9 -16    11742.67    12217.84    664.17 o
  11   9 -16    12648.74    12593.12    764.29 o
  13   9 -16    11230.93    10555.28    718.98 o
 -10  10 -16     3442.57     4144.81    785.88 o
  -8  10 -16    14833.21    14101.50    949.93 o
  -6  10 -16    27844.18    27079.87   1467.35 o
  -4  10 -16    19134.81    18678.64    986.94 o
  -2  10 -16     6958.43     7110.21    479.83 o
   0  10 -16    27647.48    26034.14    891.98 o
   2  10 -16    32616.18    32829.70    920.51 o
   4  10 -16    10968.00    10567.11    426.89 o
   6  10 -16    20702.56    20816.15    797.07 o
   8  10 -16    15913.50    15887.20    754.19 o
  10  10 -16     5421.98     5145.87    518.83 o
  12  10 -16     8021.37     8344.63    644.50 o
  -9  11 -16      494.51      246.14    543.64 o
  -7  11 -16     1700.25     1456.55    443.05 o
  -5  11 -16     2162.19     2077.86    421.46 o
  -3  11 -16     1942.73     2115.62    313.10 o
  -1  11 -16     1685.45     2080.66    286.18 o
   1  11 -16     5230.41     5083.81    353.89 o
   3  11 -16     1773.68     1415.65    219.64 o
   5  11 -16     2475.11     2083.45    270.61 o
   7  11 -16     5272.52     5246.62    450.19 o
   9  11 -16     1522.36     1508.52    399.68 o
  11  11 -16     2151.19     2450.13    454.31 o
 -10  12 -16     5868.26     5827.74    879.68 o
  -8  12 -16     3639.05     3102.40    544.41 o
  -6  12 -16     9413.25     9546.92    748.08 o
  -4  12 -16    11677.20    11882.99    769.27 o
  -2  12 -16    11239.06    11611.13    694.81 o
   0  12 -16     7550.90     7494.33    460.96 o
   2  12 -16    22362.87    21607.13    746.36 o
   4  12 -16     6918.91     7261.15    410.31 o
   6  12 -16     6351.17     6618.62    519.82 o
   8  12 -16     3149.54     3548.60    473.53 o
  10  12 -16      705.58      690.39    388.70 o
  12  12 -16     1503.18     1517.14    455.05 o
  -9  13 -16     8598.02     8333.78    788.28 o
  -7  13 -16    13062.97    13452.12    967.87 o
  -5  13 -16    35409.94    35225.46   1722.68 o
  -3  13 -16    15572.57    15696.71    824.36 o
  -1  13 -16     9954.79     8914.41    583.87 o
   1  13 -16    29327.39    30662.87   1072.87 o
   3  13 -16    34197.57    34249.59   1372.19 o
   5  13 -16    10181.67    11249.85    548.63 o
   7  13 -16    10221.96    10641.89    689.72 o
   9  13 -16    19488.61    18897.85   1026.37 o
  11  13 -16    11502.34    12084.76    836.06 o
  -8  14 -16     5743.19     6470.00    704.38 o
  -6  14 -16     6520.14     6097.49    653.37 o
  -4  14 -16    32129.50    32697.80   1623.34 o
  -2  14 -16    18113.56    17789.18   1042.22 o
   0  14 -16    15507.81    15775.00    819.33 o
   2  14 -16    28946.08    29997.74   1473.44 o
   4  14 -16    21709.96    23045.45   1010.87 o
   6  14 -16    13359.08    14780.31    797.33 o
   8  14 -16    14216.52    14952.89    925.83 o
  10  14 -16    24602.33    25230.54   1275.87 o
  -9  15 -16     1912.94     1814.26    529.54 o
  -7  15 -16     2990.15     3009.56    546.94 o
  -5  15 -16     9633.07     8940.54    779.85 o
  -3  15 -16     9311.29     9083.60    730.13 o
  -1  15 -16     4340.15     4274.35    525.06 o
   1  15 -16     9504.24     8988.59    546.86 o
   3  15 -16    28077.06    28087.87   1432.18 o
   5  15 -16     3051.24     2516.39    466.80 o
   7  15 -16     3835.82     3536.13    511.00 o
   9  15 -16     8647.34    10674.67    777.88 o
  11  15 -16     5144.36     6328.39    657.43 o
  -8  16 -16     2400.30     2023.03    539.98 o
  -6  16 -16     1481.03     1114.37    450.73 o
  -4  16 -16        1.52     -323.72    346.11 o
  -2  16 -16     1201.22     1042.50    403.65 o
   0  16 -16     3841.43     3358.39    502.16 o
   2  16 -16     7116.92     7015.35    642.18 o
   4  16 -16     6999.88     7926.62    674.04 o
   6  16 -16      271.52      196.64    383.81 o
   8  16 -16      879.64      882.62    556.21 o
  10  16 -16     3331.37     3554.01    568.30 o
  -7  17 -16     7195.29     8024.36    778.54 o
  -5  17 -16    18222.97    16783.26   1126.19 o
  -3  17 -16     7771.13     8355.83    757.20 o
  -1  17 -16    20166.09    20992.25   1160.58 o
   1  17 -16    21078.03    21225.62   1212.19 o
   3  17 -16    13497.31    13554.19    873.30 o
   5  17 -16     4901.10     4624.48    705.34 o
   7  17 -16     5229.57     5500.96   1034.93 o
   9  17 -16    14167.32    15012.85   1226.04 o
  -8  18 -16     3563.83     3254.56    623.22 o
  -6  18 -16    16257.62    16125.23   1122.35 o
  -4  18 -16    24675.48    24136.91   1379.65 o
  -2  18 -16    15945.88    15571.83   1063.71 o
   0  18 -16    22050.86    22835.85   1240.80 o
   2  18 -16    31220.08    29413.07   1911.61 o
   4  18 -16    10447.13    11201.11    837.47 o
   6  18 -16     9235.87     9092.81    964.48 o
   8  18 -16    15970.14    17836.17   1734.20 o
  10  18 -16    28725.45    27299.68   2340.24 o
  -7  19 -16     3891.85     3450.37    615.25 o
  -5  19 -16    19817.16    18128.80   1157.11 o
  -3  19 -16     8099.95     7853.55    758.39 o
  -1  19 -16    13380.54    13201.69    956.25 o
   1  19 -16    21350.36    22591.46   1273.75 o
   3  19 -16    15675.42    16628.75   1317.42 o
   5  19 -16     7130.19     6958.91    988.31 o
   7  19 -16    10387.43    11337.57   1407.87 o
   9  19 -16     9800.06    11458.78   1389.23 o
  -6  20 -16      796.70      521.68    474.31 o
  -4  20 -16     1947.82     1570.83    514.73 o
  -2  20 -16     3182.24     3456.74    574.39 o
   0  20 -16      203.60      208.67    396.38 o
   2  20 -16      370.97      215.23    471.35 o
   4  20 -16      721.63      782.34    543.64 o
   6  20 -16      833.39      393.80    543.64 o
   8  20 -16     1195.00      727.25    829.81 o
  -7  21 -16     2083.69     1951.76    582.90 o
  -5  21 -16     2362.19     2392.51    573.56 o
  -3  21 -16     4097.39     4870.16    662.07 o
  -1  21 -16     1780.10     1741.87    507.55 o
   1  21 -16     7152.19     7362.06    912.92 o
   3  21 -16     6165.54     6080.68    831.63 o
   5  21 -16     6573.66     5800.10    840.25 o
   7  21 -16     8788.40    10731.54   1482.46 o
   9  21 -16     1578.42     2041.88    941.69 o
  -6  22 -16    14215.54    14793.00   1113.05 o
  -4  22 -16     8336.20     7927.59    837.64 o
  -2  22 -16    22588.66    20949.04   1319.16 o
   0  22 -16    17799.08    18592.78   1185.47 o
   2  22 -16     8185.52     9597.40   1010.69 o
   4  22 -16    11890.69    10694.24   1640.96 o
   6  22 -16     7851.69     7599.89    947.73 o
   8  22 -16    11133.98    10414.53   1510.43 o
  -5  23 -16     2256.14     1928.82    577.56 o
  -3  23 -16    18999.80    17549.47   1223.23 o
  -1  23 -16    37023.21    36444.12   1864.00 o
   1  23 -16    14294.54    14257.09   1290.38 o
   3  23 -16     2619.39     3198.02   1044.25 o
   5  23 -16    17605.81    17314.04   2163.09 o
   7  23 -16    11594.63    11225.69   1575.70 o
  -4  24 -16      460.87      532.17    510.22 o
  -2  24 -16     8958.73     9222.17    886.21 o
   0  24 -16    21717.98    23028.92   1425.20 o
   2  24 -16     1128.56     1208.27    613.03 o
   4  24 -16     1407.75      568.74    811.16 o
  -3  25 -16     1708.08     1563.92    573.86 o
  -1  25 -16      239.44       97.92    480.62 o
   1  25 -16     1968.95     1931.76    715.12 o
   3  25 -16     5058.87     5668.79   1323.96 o
   5  25 -16      969.98      643.33    913.72 o
  -2  26 -16     9271.52     9359.71    932.55 o
   0  26 -16    12103.01    12805.80   1075.28 o
   2  26 -16     9577.25    11160.42   1771.50 o
   4  26 -16     5211.53     5538.26   1333.28 o
   1  27 -16    17426.78    16740.00   1512.95 o
 -11   1 -15     6109.01     6390.93    603.91 o
  -9   1 -15     8081.67     8596.44    899.90 o
  -7   1 -15     9063.10     8626.06    859.89 o
  -5   1 -15    25127.32    25075.32   1549.27 o
  -3   1 -15    10631.75    10611.92    560.40 o
  -1   1 -15      411.46      327.19    139.43 o
   1   1 -15    18637.07    17916.19    464.57 o
   3   1 -15    59717.37    60081.24   1283.83 o
   5   1 -15    13903.44    13637.70    392.58 o
   7   1 -15     7421.21     7482.11    293.50 o
   9   1 -15     3525.05     3924.27    332.58 o
  11   1 -15     8199.54     8308.81    483.23 o
  13   1 -15     9107.58     9417.95    528.73 o
 -10   2 -15    15688.44    15933.94   1060.48 o
  -8   2 -15    23973.68    23001.89   1486.67 o
  -6   2 -15    36899.02    37206.53   2076.71 o
  -4   2 -15    53300.17    53390.74   2745.62 o
  -2   2 -15     6730.27     7127.32    395.92 o
   0   2 -15     6702.35     6504.40    281.50 o
   2   2 -15    98351.52    96308.66   2179.02 o
   4   2 -15    71768.52    71186.74   1515.75 o
   6   2 -15    13883.08    13155.92    434.70 o
   8   2 -15    24913.06    22992.87    781.48 o
  10   2 -15    27173.68    26970.91   1008.41 o
  12   2 -15    11962.56    11526.74    579.94 o
 -11   3 -15     7501.63     7361.48    714.16 o
  -9   3 -15    25273.31    26801.08   1455.98 o
  -7   3 -15    32529.19    31740.50   1802.91 o
  -5   3 -15    27377.47    27790.24   1499.77 o
  -3   3 -15    53788.01    53434.05   1704.54 o
  -1   3 -15    18948.54    18414.09    616.52 o
   1   3 -15    13961.44    14143.23    467.94 o
   3   3 -15    50743.50    48740.51   1205.24 o
   5   3 -15    19773.73    18357.74    554.42 o
   7   3 -15    21797.69    21323.78    617.95 o
   9   3 -15     8222.71     7851.92    472.62 o
  11   3 -15    15638.29    14913.52    670.71 o
  13   3 -15    12728.43    13428.31    965.02 o
 -10   4 -15     1986.34     1672.81    583.99 o
  -8   4 -15     8233.40     7638.84    700.52 o
  -6   4 -15     1631.74     1852.80    465.87 o
  -4   4 -15     3201.43     2777.14    371.12 o
  -2   4 -15     1099.15      728.18    183.88 o
   0   4 -15     6990.05     7529.56    309.40 o
   2   4 -15     6376.71     6681.85    278.86 o
   4   4 -15     5716.25     6066.41    282.82 o
   6   4 -15     6676.31     6807.58    318.48 o
   8   4 -15     7774.10     8893.92    479.76 o
  10   4 -15     1905.73     2489.36    315.58 o
  12   4 -15     1591.93     1423.66    302.85 o
 -11   5 -15      926.41     1012.06    585.40 o
  -9   5 -15     3623.34     3834.67    661.96 o
  -7   5 -15     4512.44     4846.73    534.43 o
  -5   5 -15     8478.65     8536.41    683.47 o
  -3   5 -15     2003.44     2168.87    259.08 o
  -1   5 -15     2767.69     2712.63    209.99 o
   1   5 -15     2127.15     2352.78    177.79 o
   3   5 -15     6403.39     6103.57    255.28 o
   5   5 -15     1771.35     1631.32    199.28 o
   7   5 -15     2467.50     2390.56    238.89 o
   9   5 -15    14984.37    15589.60    698.51 o
  11   5 -15     5783.82     5698.87    416.42 o
  13   5 -15     1771.58     2185.41    543.16 o
 -10   6 -15     8346.42     9777.83   1003.45 o
  -8   6 -15     8959.83     9947.32    939.32 o
  -6   6 -15    19960.21    19516.63    909.82 o
  -4   6 -15    20082.26    19271.40    887.88 o
  -2   6 -15    36250.86    36207.41   1121.97 o
   0   6 -15    13613.34    13729.71    426.64 o
   2   6 -15    16960.98    16894.60    463.54 o
   4   6 -15    53079.77    52871.01   1355.02 o
   6   6 -15    34456.66    34572.60    991.36 o
   8   6 -15     5371.60     6297.40    434.04 o
  10   6 -15     3311.32     3208.90    342.34 o
  12   6 -15    22740.74    24142.06    957.45 o
 -11   7 -15     2598.21     3115.84    711.20 o
  -9   7 -15    18430.18    19994.50   1433.93 o
  -7   7 -15    54757.06    56874.29   2513.77 o
  -5   7 -15    27006.22    26321.09    991.41 o
  -3   7 -15    10399.40    10967.69    494.03 o
  -1   7 -15    33877.48    33562.74    877.20 o
   1   7 -15    57844.18    57583.72   1338.21 o
   3   7 -15    21989.38    21973.28    642.51 o
   5   7 -15    95283.03    91843.05   2294.96 o
   7   7 -15    31424.21    31263.13   1014.71 o
   9   7 -15     2588.94     2803.10    336.80 o
  11   7 -15    11309.01    11879.07    614.99 o
  13   7 -15    19503.59    20062.15   1009.77 o
 -10   8 -15     2480.48     2645.76    666.23 o
  -8   8 -15    11213.96    12053.63   1095.53 o
  -6   8 -15    21149.10    22059.67   1208.52 o
  -4   8 -15    16381.65    14386.41   1370.58 o
  -2   8 -15    28216.90    28451.60   1045.56 o
   0   8 -15    11057.35    10467.08    410.99 o
   2   8 -15     1324.41     1142.75    174.07 o
   4   8 -15     8488.00     8103.12    366.59 o
   6   8 -15    19713.60    19266.80    628.29 o
   8   8 -15     2131.69     1829.02    309.74 o
  10   8 -15     2836.88     2959.90    352.71 o
  12   8 -15    15584.32    16686.19    770.84 o
 -11   9 -15      571.63      264.08    559.92 o
  -9   9 -15      427.19      472.40    513.73 o
  -7   9 -15      926.59      952.64    381.44 o
  -5   9 -15     9940.05     9503.11    559.78 o
  -3   9 -15     7991.96     7496.42    474.41 o
  -1   9 -15     5954.50     6231.60    386.55 o
   1   9 -15    12867.60    12839.27    456.59 o
   3   9 -15     1981.25     1839.13    213.15 o
   5   9 -15     4384.59     4347.71    268.55 o
   7   9 -15        4.90     -128.72    216.22 o
   9   9 -15     2767.54     2390.81    343.85 o
  11   9 -15      656.41      342.97    303.67 o
  13   9 -15      578.91     1114.55    498.82 o
 -10  10 -15      514.38      305.18    540.49 o
  -8  10 -15    11183.14    11251.27    835.08 o
  -6  10 -15    24289.66    24747.78   1302.26 o
  -4  10 -15    13310.07    13867.64    794.45 o
  -2  10 -15     9443.66     7860.58   1559.52 o
   0  10 -15    15576.49    15576.93    501.11 o
   2  10 -15    24313.27    23636.85    628.30 o
   4  10 -15    33282.72    32055.60    894.29 o
   6  10 -15     3090.49     2935.72    259.01 o
   8  10 -15     8486.32     8908.26    540.19 o
  10  10 -15    13003.93    13569.99    688.01 o
  12  10 -15     9036.92     9573.69    684.81 o
  -9  11 -15    13369.61    13658.60   1678.26 o
  -7  11 -15    22766.88    20915.95   1192.98 o
  -5  11 -15    10155.58    10727.93    766.02 o
  -3  11 -15    25651.39    25133.05   1057.60 o
  -1  11 -15    40128.32    39221.63   1201.05 o
   1  11 -15    10696.80    10235.97    419.88 o
   3  11 -15    33978.09    34217.87    996.46 o
   5  11 -15    45915.67    46426.93   1341.34 o
   7  11 -15    15276.07    15309.29    690.59 o
   9  11 -15    20879.66    22661.10   1100.58 o
  11  11 -15    14318.52    14103.21    829.52 o
 -10  12 -15    12060.74    10836.72   1103.93 o
  -8  12 -15    22377.74    23301.09   1326.21 o
  -6  12 -15     5890.23     5737.34    634.79 o
  -4  12 -15    29995.00    30564.06   1410.69 o
  -2  12 -15    52543.32    52337.62   2176.38 o
   0  12 -15    28565.18    27702.79    987.89 o
   2  12 -15    27031.11    27514.92    890.52 o
   4  12 -15    35746.54    36040.23   1080.69 o
   6  12 -15    16117.65    16439.66    779.21 o
   8  12 -15    19135.46    18334.68   1016.62 o
  10  12 -15    12627.64    12708.48    805.37 o
  12  12 -15     5978.02     5588.78    563.80 o
  -9  13 -15     1306.60     1309.35    473.16 o
  -7  13 -15     2927.78     3169.96    529.18 o
  -5  13 -15     9450.82     9323.20    760.33 o
  -3  13 -15    11312.32    10631.69    739.10 o
  -1  13 -15     9169.80     9089.60    519.52 o
   1  13 -15    26233.11    25101.69    893.72 o
   3  13 -15     1044.97      943.00    207.74 o
   5  13 -15    10551.11    11370.42    512.78 o
   7  13 -15     5764.39     6226.82    492.29 o
   9  13 -15     2544.07     3005.63    468.36 o
  11  13 -15     1690.99     1726.28    448.01 o
 -10  14 -15     2120.91     1651.68    662.36 o
  -8  14 -15     2836.77     2386.83    515.74 o
  -6  14 -15     5374.41     4658.33    566.61 o
  -4  14 -15     9298.59     9315.88    762.06 o
  -2  14 -15    19254.09    18712.98   1094.49 o
   0  14 -15     3668.99     3917.49    353.72 o
   2  14 -15     3228.61     3278.73    335.86 o
   4  14 -15     2119.98     2249.18    292.58 o
   6  14 -15     2812.50     1977.34    367.70 o
   8  14 -15     5389.47     5462.92    570.88 o
  10  14 -15     1258.23     1302.71    436.87 o
  12  14 -15     2157.64     1888.48    559.40 o
  -9  15 -15     5264.00     4441.34    623.26 o
  -7  15 -15     1736.67     1699.61    479.67 o
  -5  15 -15    19194.83    20401.61   1184.39 o
  -3  15 -15    16406.10    16295.43   1274.17 o
  -1  15 -15    13463.09    13007.33    880.30 o
   1  15 -15    17738.80    17888.70    977.12 o
   3  15 -15    30449.84    30565.15   1227.83 o
   5  15 -15    19920.07    20377.49    769.06 o
   7  15 -15    11404.32    12141.83    718.35 o
   9  15 -15    22796.05    24119.54   1207.10 o
  11  15 -15     9648.15     9805.05    761.53 o
  -8  16 -15    11059.19    10853.48    894.72 o
  -6  16 -15    17383.45    17810.78   1116.52 o
  -4  16 -15    20685.81    20805.86   1195.39 o
  -2  16 -15    20833.54    20273.52   1150.68 o
   0  16 -15    28718.38    29043.06   1504.92 o
   2  16 -15    23467.87    23200.83   1282.25 o
   4  16 -15    21340.42    21750.73   1039.84 o
   6  16 -15    18928.84    18973.91   1109.12 o
   8  16 -15    23191.88    24570.89   1254.42 o
  10  16 -15    30080.24    30380.45   1472.33 o
  -9  17 -15     5470.28     6064.68    711.99 o
  -7  17 -15     1160.91      827.51    447.09 o
  -5  17 -15     8910.70     9583.51    795.93 o
  -3  17 -15    20559.92    21179.96   1244.29 o
  -1  17 -15    19477.63    18844.41   1099.50 o
   1  17 -15     4628.12     5449.19    582.16 o
   3  17 -15    13386.45    13889.63    905.15 o
   5  17 -15    13954.87    13184.07   1075.37 o
   7  17 -15     2900.59     3227.59    651.80 o
   9  17 -15    12723.45    12976.13   1096.51 o
  11  17 -15     6973.67     6793.26    878.16 o
  -8  18 -15     1394.81     1834.55    533.08 o
  -6  18 -15     1489.76     1488.66    490.13 o
  -4  18 -15        5.56       33.17    379.59 o
  -2  18 -15     3222.27     2783.79    498.10 o
   0  18 -15      348.23      282.67    356.89 o
   2  18 -15     3594.52     3704.72    516.80 o
   4  18 -15      886.81      455.57    378.50 o
   6  18 -15     4365.26     5592.42    761.45 o
   8  18 -15     3186.43     3524.34    904.40 o
  10  18 -15      952.20     1790.14    839.13 o
  -7  19 -15     5425.39     5926.69    713.77 o
  -5  19 -15     4025.23     3789.76    594.30 o
  -3  19 -15    12594.91    12153.43    935.80 o
  -1  19 -15    12928.41    12538.21    909.70 o
   1  19 -15    16231.74    16742.07   1327.43 o
   3  19 -15     1898.03     1984.64    457.73 o
   5  19 -15     1688.06     1306.17    539.53 o
   7  19 -15    13738.55    13854.96   1603.67 o
   9  19 -15    17850.02    19113.51   1892.70 o
  -8  20 -15     8936.13     8694.65    858.02 o
  -6  20 -15     4333.78     4229.12    636.70 o
  -4  20 -15     6851.20     7480.04    740.41 o
  -2  20 -15    29320.95    28567.73   1894.74 o
   0  20 -15    26171.84    25526.96   1406.30 o
   2  20 -15     8168.41     8681.99    964.85 o
   4  20 -15    16902.90    17844.67   1286.76 o
   6  20 -15    24551.84    26167.63   1646.09 o
   8  20 -15    20579.07    21136.74   2097.82 o
  10  20 -15    13274.16    14125.35   1631.64 o
  -7  21 -15    12621.85    13418.25   1051.67 o
  -5  21 -15     5738.67     5196.66    683.60 o
  -3  21 -15    16758.28    16168.90   1085.25 o
  -1  21 -15    26950.50    26524.07   1487.73 o
   1  21 -15    20201.26    19624.75   1482.29 o
   3  21 -15     2765.42     2955.60    923.04 o
   5  21 -15     5734.74     6319.58    856.76 o
   7  21 -15    15906.07    16381.68   1762.17 o
   9  21 -15    12996.36    13575.25   1612.99 o
  -6  22 -15     1181.80     1493.77    531.00 o
  -4  22 -15     5691.82     5584.75    699.13 o
  -2  22 -15     3985.00     3942.79    617.16 o
   0  22 -15     5735.89     5613.25    676.39 o
   2  22 -15      562.35      -34.41    467.95 o
   4  22 -15     5969.05     4354.15   1165.46 o
   6  22 -15     4152.03     3587.38    739.91 o
   8  22 -15     1397.13     1575.70    904.40 o
  -5  23 -15     2057.31     2605.26    603.93 o
  -3  23 -15     3288.45     3237.23    600.54 o
  -1  23 -15     7048.02     6834.26    753.01 o
   1  23 -15     2035.42     1708.76    606.11 o
   3  23 -15      416.24      298.01    533.65 o
   5  23 -15     1136.84     1603.67    923.04 o
   7  23 -15     5021.91     4111.74   1128.16 o
  -4  24 -15     7870.25     7768.33    830.35 o
  -2  24 -15    22352.67    24173.60   1428.90 o
   0  24 -15    27415.98    27240.00   1574.62 o
   2  24 -15     4151.09     3773.85    759.74 o
   4  24 -15     4076.06     3720.14   1118.84 o
   6  24 -15    19411.89    19570.37   2284.30 o
  -3  25 -15    14999.97    14812.70   1126.43 o
  -1  25 -15    25858.62    25755.79   1519.79 o
   1  25 -15    15272.93    15624.99   1405.28 o
   3  25 -15    10428.38    10824.77   1752.85 o
   5  25 -15     7128.03     7365.69   1454.49 o
  -2  26 -15    17876.53    17568.72   1249.87 o
   0  26 -15    12596.53    12446.98   1047.75 o
   2  26 -15     5468.15     4835.02    866.59 o
   4  26 -15     3017.27     2890.34   1109.52 o
  -1  27 -15      186.22      394.98    507.41 o
   1  27 -15     1836.07     1958.68    734.90 o
   3  27 -15       19.21      -93.24    801.84 o
 -12   0 -14    15896.01    14451.68   1650.29 o
 -10   0 -14    19404.85    20465.38   1457.80 o
  -8   0 -14    25699.23    26171.52   2153.77 o
  -6   0 -14    12749.70    13864.29   1389.23 o
  -4   0 -14    78437.47    79569.52   3776.29 o
  -2   0 -14     4434.97     3856.74    310.47 o
   0   0 -14    18902.68    18836.41    804.22 o
   2   0 -14   106282.16   105530.23   3203.58 o
   4   0 -14    19013.22    18996.75    666.92 o
   6   0 -14    23348.92    21997.99    743.34 o
   8   0 -14    16983.78    15036.16    807.53 o
  10   0 -14    21337.95    21730.85   1179.89 o
  12   0 -14    13724.88    13586.65    863.58 o
 -11   1 -14     6969.89     7874.51    626.68 o
  -9   1 -14    11592.32    11171.01   1058.13 o
  -7   1 -14    22690.43    22884.81   1381.19 o
  -5   1 -14    17648.64    18504.60   1219.62 o
  -3   1 -14    17564.32    17524.27    643.10 o
  -1   1 -14    13563.42    12653.35    437.35 o
   1   1 -14    33992.35    33449.46    770.78 o
   3   1 -14    73563.94    73971.45   1543.35 o
   5   1 -14    15291.17    14762.87    388.94 o
   7   1 -14    31410.74    30242.21    701.60 o
   9   1 -14    15259.00    16005.92    612.40 o
  11   1 -14     8223.68     8211.72    463.70 o
  13   1 -14     7845.02     8200.58    554.60 o
 -12   2 -14      649.67      450.55    420.59 o
 -10   2 -14     2333.26     1845.85    484.74 o
  -8   2 -14      399.93      214.14    402.00 o
  -6   2 -14    10856.85    10294.56    873.53 o
  -4   2 -14     8525.41     8775.47    457.18 o
  -2   2 -14      211.94       47.86    131.60 o
   0   2 -14    11066.85    10375.47    357.35 o
   2   2 -14     4555.28     5226.64    231.99 o
   4   2 -14     6122.03     5643.74    221.58 o
   6   2 -14     1276.37     1441.03    157.68 o
   8   2 -14     5307.79     5366.13    303.66 o
  10   2 -14      945.62     1256.69    254.72 o
  12   2 -14     1077.94     1148.39    267.34 o
  14   2 -14      223.63       -4.59    414.72 o
 -11   3 -14     3703.57     3790.39    546.25 o
  -9   3 -14    13087.31    14289.50    930.68 o
  -7   3 -14    15603.33    15993.04   1180.12 o
  -5   3 -14     9690.40     9882.70    804.24 o
  -3   3 -14    19962.83    20069.22    711.69 o
  -1   3 -14     8615.13     8219.69    335.28 o
   1   3 -14    50709.89    49987.37   1239.08 o
   3   3 -14     8887.95     8928.65    319.44 o
   5   3 -14    12369.99    12571.79    433.91 o
   7   3 -14     8241.71     8757.04    338.43 o
   9   3 -14     4150.28     3634.28    291.41 o
  11   3 -14     5130.73     4668.90    356.68 o
  13   3 -14     4682.75     4833.04    586.32 o
 -12   4 -14     4286.88     4695.46    598.72 o
 -10   4 -14    14375.63    14332.99   1152.98 o
  -8   4 -14    39911.81    40547.86   1858.58 o
  -6   4 -14    51044.79    50298.94   2801.58 o
  -4   4 -14     5588.30     5784.73    418.23 o
   0   4 -14   103139.48   101243.13   2312.07 o
   2   4 -14    64602.43    64273.90   1503.92 o
   4   4 -14    19617.83    18389.29    574.25 o
   6   4 -14    47600.65    45863.36   1179.63 o
   8   4 -14    21326.04    20913.76    767.79 o
  10   4 -14    15785.46    16074.99    682.65 o
  12   4 -14    20236.00    22966.98   1314.66 o
  14   4 -14     8569.19     8206.96    787.85 o
 -11   5 -14     8166.62     9080.06    986.55 o
  -9   5 -14    20741.86    21402.75   1502.77 o
  -7   5 -14    28742.45    28260.58   1406.71 o
  -5   5 -14    15982.20    15922.73    843.06 o
  -3   5 -14    17940.39    18205.19    797.74 o
  -1   5 -14    27052.33    27908.68    794.49 o
   1   5 -14    79086.84    78236.87   1718.19 o
   3   5 -14    59309.70    57112.30   1330.14 o
   5   5 -14    35313.66    35009.41    925.71 o
   7   5 -14    17797.26    18797.63    568.25 o
   9   5 -14    13527.28    13679.17    620.09 o
  11   5 -14    21420.71    22220.65   1023.21 o
  13   5 -14    20934.05    21654.90   1301.47 o
 -12   6 -14     3036.75     2755.66    521.16 o
 -10   6 -14     2864.00     4245.37    712.57 o
  -8   6 -14     6624.94     7188.06    790.40 o
  -6   6 -14    20531.39    19864.48    747.86 o
  -4   6 -14    11277.63    11254.75    528.11 o
  -2   6 -14    10095.62     9717.77    397.43 o
   0   6 -14     4637.59     4649.76    225.91 o
   2   6 -14    11353.42    11001.76    355.14 o
   4   6 -14    40688.28    40019.71   1074.19 o
   6   6 -14    10735.95    10972.07    406.06 o
   8   6 -14     5450.10     6069.90    411.15 o
  10   6 -14     1887.65     1879.70    291.47 o
  12   6 -14     7159.05     6965.86    548.88 o
 -11   7 -14      311.45      196.75    514.99 o
  -9   7 -14     7210.00     7055.88    941.69 o
  -7   7 -14     3364.68     3537.23    474.45 o
  -5   7 -14     8758.15     8909.38    523.29 o
  -3   7 -14     2979.09     2642.20    230.56 o
  -1   7 -14     3724.79     3322.80    212.71 o
   1   7 -14     4894.20     5034.84    256.08 o
   3   7 -14     4024.80     3967.41    251.28 o
   5   7 -14     2342.56     2778.28    228.06 o
   7   7 -14    11881.04    11882.52    479.50 o
   9   7 -14      704.44      555.93    251.71 o
  11   7 -14     2915.27     3030.09    344.22 o
  13   7 -14      638.89      310.70    485.73 o
 -10   8 -14     9020.96    10194.23   1017.81 o
  -8   8 -14    20338.57    19815.68   1357.69 o
  -6   8 -14    16456.07    16143.21    986.64 o
  -4   8 -14     7297.40     7380.32    489.92 o
  -2   8 -14    43095.28    43042.14   1330.53 o
   0   8 -14    34212.37    32835.45    841.02 o
   2   8 -14    30996.96    30541.15    852.31 o
   4   8 -14    36233.89    35930.91    965.37 o
   6   8 -14    26858.14    27150.07    754.05 o
   8   8 -14    17476.66    17861.15    768.96 o
  10   8 -14     2728.29     2452.34    320.41 o
  12   8 -14    16503.40    16887.20    762.15 o
 -11   9 -14     6937.68     9068.66    990.23 o
  -9   9 -14    14833.71    16489.35   1327.46 o
  -7   9 -14    30608.31    29839.02   1440.67 o
  -5   9 -14    21900.93    21806.31   1032.36 o
  -3   9 -14    46851.35    47406.94   1616.04 o
  -1   9 -14    21745.51    22117.51    719.96 o
   1   9 -14    34202.95    35270.86    961.44 o
   3   9 -14    38512.93    36695.83    963.01 o
   5   9 -14   101413.05    99404.35   2325.71 o
   7   9 -14    30816.60    31726.47   1080.68 o
   9   9 -14     2696.61     2840.92    340.37 o
  11   9 -14    24546.21    24879.33    977.17 o
  13   9 -14    19362.04    19791.59   1061.24 o
 -10  10 -14     4956.80     5863.05    811.07 o
  -8  10 -14    14239.30    14747.06    982.00 o
  -6  10 -14    24752.92    23722.28   1294.37 o
  -4  10 -14    10316.36    10510.69    560.40 o
  -2  10 -14    25231.50    25352.99    885.04 o
   0  10 -14    64004.22    65020.80   1491.24 o
   2  10 -14    13957.25    13789.09    488.83 o
   4  10 -14    14442.05    13561.58    481.44 o
   6  10 -14    25847.28    26156.67    781.40 o
   8  10 -14    13310.44    14769.03    677.94 o
  10  10 -14     7067.31     7187.03    494.51 o
  12  10 -14    13646.46    14426.69    816.26 o
 -11  11 -14     1939.88     2107.96    727.25 o
  -9  11 -14     1477.60     1503.21    568.88 o
  -7  11 -14     2928.82     2444.05    453.86 o
  -5  11 -14     6361.41     6307.73    564.27 o
  -3  11 -14       47.72      -46.75    185.98 o
  -1  11 -14     3226.15     3231.10    261.11 o
   1  11 -14      161.41       39.71    133.79 o
   3  11 -14     9241.13     9901.03    396.79 o
   5  11 -14     2571.47     2633.25    228.11 o
   7  11 -14     3592.84     2961.50    318.17 o
   9  11 -14     2342.16     2779.91    358.13 o
  11  11 -14     3064.73     3207.01    439.38 o
  13  11 -14     5210.68     5141.23    524.01 o
 -10  12 -14     1978.27     1660.99    621.74 o
  -8  12 -14     2793.55     2425.58    481.84 o
  -6  12 -14    11761.45    12323.82    822.68 o
  -4  12 -14     6983.74     7368.98    636.70 o
  -2  12 -14     4498.64     4473.06    356.85 o
   0  12 -14    15824.33    15091.64    537.54 o
   2  12 -14    17739.20    16956.31    569.99 o
   4  12 -14    30774.64    30640.23    961.80 o
   6  12 -14    15163.74    15892.50    612.76 o
   8  12 -14     5132.70     4682.97    423.32 o
  10  12 -14     4404.85     4512.58    503.63 o
  12  12 -14     4178.33     3925.84    496.84 o
  -9  13 -14    18340.38    18953.53   1150.06 o
  -7  13 -14    11440.71    11948.71    890.30 o
  -5  13 -14    22929.49    21652.77   1206.78 o
  -3  13 -14    15035.99    15851.39    987.19 o
  -1  13 -14    35083.24    35932.20   1219.57 o
   1  13 -14    56074.23    55772.64   1615.52 o
   3  13 -14    28734.98    29493.16    926.57 o
   5  13 -14    17515.50    18120.86    704.70 o
   7  13 -14    26370.14    26093.77   1065.08 o
   9  13 -14    23749.95    23940.01   1177.42 o
  11  13 -14     8781.84     8519.77    670.86 o
 -10  14 -14     9511.00     9153.86   1038.23 o
  -8  14 -14     1020.12      824.21    417.92 o
  -6  14 -14    20008.97    20115.64   1099.13 o
  -4  14 -14    41595.17    41948.93   1944.44 o
  -2  14 -14    25443.30    26100.64   1334.84 o
   0  14 -14     1402.75     1563.54    265.81 o
   2  14 -14    49629.82    50032.29   1497.03 o
   4  14 -14    44220.43    43872.91   1326.04 o
   6  14 -14    14447.01    13809.76    751.55 o
   8  14 -14    23752.00    23646.44   1198.83 o
  10  14 -14    19716.72    20234.60   1069.63 o
  12  14 -14     9321.16     9458.14    718.03 o
  -9  15 -14     3068.52     3006.71    543.88 o
  -7  15 -14     1244.59      562.35    399.32 o
  -5  15 -14    16873.97    16173.54   1022.99 o
  -3  15 -14     4856.01     4036.16    513.98 o
  -1  15 -14     5661.72     5812.95    586.75 o
   1  15 -14     6132.21     6069.26    573.29 o
   3  15 -14    14331.58    14202.28    690.82 o
   5  15 -14     4307.52     4837.89    357.26 o
   7  15 -14     4333.57     4529.12    454.81 o
   9  15 -14    14105.01    14003.74    880.28 o
  11  15 -14     2342.52     2125.50    484.17 o
 -10  16 -14      616.99      199.21    441.53 o
  -8  16 -14     3629.52     3273.74    563.60 o
  -6  16 -14     2892.00     2654.19    502.16 o
  -4  16 -14       39.24       22.34    332.58 o
  -2  16 -14     2760.45     2588.56    448.99 o
   0  16 -14     2611.28     2905.38    383.29 o
   2  16 -14     3867.12     3302.88    475.12 o
   4  16 -14     2432.91     1906.42    351.95 o
   6  16 -14      867.01      656.63    327.86 o
   8  16 -14     1440.04      665.95    411.89 o
  10  16 -14     1026.21     1189.89    448.90 o
  -9  17 -14     2836.93     2881.63    578.11 o
  -7  17 -14     6154.34     5770.71    654.22 o
  -5  17 -14    29330.81    28716.42   1521.27 o
  -3  17 -14    19112.52    18716.23   1104.69 o
  -1  17 -14    23010.96    21795.97   1166.31 o
   1  17 -14     3923.56     3958.41    508.80 o
   3  17 -14    18189.74    19703.29   1068.29 o
   5  17 -14     5408.30     5200.84    583.71 o
   7  17 -14     9011.79    10092.28    689.95 o
   9  17 -14    15555.22    15569.75    980.82 o
  11  17 -14    12890.46    12145.92    867.32 o
  -8  18 -14     6325.93     5843.36    685.56 o
  -6  18 -14    21026.68    20270.61   1210.56 o
  -4  18 -14    30806.23    32500.01   1610.43 o
  -2  18 -14    22033.90    21556.82   1227.73 o
   0  18 -14    39628.94    38396.07   1795.34 o
   2  18 -14    19689.43    20789.25   1114.54 o
   4  18 -14    26448.58    28846.14   1412.24 o
   6  18 -14    17131.91    16750.84   1239.80 o
   8  18 -14    29704.69    29853.28   1776.59 o
  10  18 -14    30789.03    30288.61   1844.68 o
  -7  19 -14     7633.13     7999.13    777.57 o
  -5  19 -14    12713.89    12831.85    947.14 o
  -3  19 -14    10239.06    11015.23    887.52 o
  -1  19 -14    19023.77    18141.77   1397.63 o
   1  19 -14    19261.10    17420.15   1364.71 o
   3  19 -14    10214.82    10406.79    811.99 o
   5  19 -14     8887.86     8234.52    902.47 o
   7  19 -14    19029.26    18171.82   1706.23 o
   9  19 -14    14209.51    14088.05   1557.05 o
  -8  20 -14      564.81      362.32    472.85 o
  -6  20 -14     1064.48     1190.86    468.02 o
  -4  20 -14      448.69      206.45    402.90 o
  -2  20 -14     1184.14     1387.98    449.49 o
   0  20 -14      151.92      382.27    453.62 o
   2  20 -14     1735.14     1826.94    550.47 o
   4  20 -14     1132.06     1068.49    418.81 o
   6  20 -14     3228.18     3147.46    648.16 o
   8  20 -14     4664.69     5128.01   1034.93 o
  10  20 -14     3688.06     3039.51    941.69 o
  -7  21 -14     2332.97     1587.06    531.75 o
  -5  21 -14     2473.38     2382.62    546.94 o
  -3  21 -14     6166.39     5392.39    646.41 o
  -1  21 -14     3443.78     3100.61    531.27 o
   1  21 -14     3388.98     2364.18    609.17 o
   3  21 -14     1506.01     1554.26    549.05 o
   5  21 -14     2469.36     2304.79    632.81 o
   7  21 -14     9329.88    10899.36   1454.49 o
   9  21 -14     2703.40     1230.72    867.10 o
  -6  22 -14     7074.84     6792.63    761.92 o
  -4  22 -14    17591.71    18139.92   1187.45 o
  -2  22 -14    32895.38    29530.13   1566.22 o
   0  22 -14    27757.56    26446.06   1785.74 o
   2  22 -14     9049.60     9836.36   1038.60 o
   4  22 -14     4981.02     4708.45   1137.49 o
   6  22 -14    17221.14    18739.10   1397.60 o
   8  22 -14    16088.70    17770.90   1874.06 o
  -5  23 -14    13799.82    13406.09   1054.99 o
  -3  23 -14    27688.33    26894.50   1537.18 o
  -1  23 -14    39625.85    40314.75   1933.92 o
   1  23 -14     5665.17     5726.16    822.84 o
   3  23 -14    10366.01    10846.40   1026.09 o
   5  23 -14    19865.59    19178.78   2209.71 o
   7  23 -14    22076.87    23066.74   2181.74 o
  -6  24 -14     1816.85     1996.64    587.94 o
  -4  24 -14     1944.75     1778.03    549.99 o
  -2  24 -14    11411.29    10455.17    922.12 o
   0  24 -14     8219.41     7981.67   1254.03 o
   2  24 -14      191.48     -156.87    471.08 o
   4  24 -14     1739.97      410.24    801.84 o
   6  24 -14    14706.65    15225.54   2032.56 o
   8  24 -14     5617.33     5417.05   1212.08 o
  -5  25 -14      517.99       -3.62    480.31 o
  -3  25 -14     1395.12     1462.41    537.31 o
  -1  25 -14     1321.43     1468.91    531.92 o
   1  25 -14      569.70      469.35    562.96 o
   3  25 -14      206.97     -447.54    689.95 o
   5  25 -14       63.11     -354.30    745.89 o
  -4  26 -14     6221.19     5445.76    762.95 o
  -2  26 -14    19395.25    19880.47   1349.72 o
   0  26 -14     9231.38     8445.50   1048.07 o
   2  26 -14     3711.36     3863.49    795.69 o
   4  26 -14     4165.22     3748.11   1202.75 o
   6  26 -14     7661.40     9342.31   1622.32 o
  -3  27 -14    16494.96    16594.13   1196.28 o
  -1  27 -14    30288.38    30627.69   1712.07 o
   1  27 -14    20209.47    18853.32   1780.82 o
   3  27 -14     1981.21     1668.94    997.63 o
   5  27 -14     7058.78     7197.87   1501.11 o
   0  28 -14     7113.24     7266.65    845.78 o
   2  28 -14     6026.71     7990.38   1585.02 o
 -11   1 -13    11209.84    11500.90    746.11 o
  -9   1 -13    15810.63    17276.61   1048.94 o
  -5   1 -13    34108.56    35180.75   1816.10 o
  -3   1 -13    26302.65    25399.57    877.24 o
  -1   1 -13    15909.07    16297.59    579.92 o
   1   1 -13    42583.70    43144.59   1027.09 o
   3   1 -13    35688.94    35788.39    767.30 o
   5   1 -13    11417.78    10959.76    329.18 o
   7   1 -13     1972.03     1864.69    139.39 o
   9   1 -13    11091.95    11907.85    456.64 o
  11   1 -13    12791.77    12186.12    550.44 o
  13   1 -13     6673.75     5587.42    556.83 o
 -12   2 -13    12668.44    12801.88    882.24 o
 -10   2 -13    30933.95    30597.21   1548.04 o
  -8   2 -13    18240.38    18956.05   1423.64 o
  -6   2 -13    32476.72    31709.40   1905.29 o
  -4   2 -13    68068.23    68248.41   1953.98 o
  -2   2 -13    10312.31     9695.99    373.12 o
   0   2 -13    57888.99    56711.48   1304.72 o
   2   2 -13   147283.95   148358.67   3096.61 o
   4   2 -13    31798.76    30331.16    682.17 o
   6   2 -13    15488.79    14671.93    426.06 o
   8   2 -13    26229.03    26004.22    688.09 o
  10   2 -13    35010.33    36629.47   1155.69 o
  12   2 -13    16411.13    18963.22   1738.86 o
  14   2 -13    15025.55    15365.45    972.02 o
 -11   3 -13    13926.45    13358.96    948.07 o
  -9   3 -13    21394.01    22300.76   1250.05 o
  -7   3 -13    11552.20    12136.24    972.43 o
  -5   3 -13    47905.19    47373.35   2426.13 o
  -1   3 -13     7715.64     7511.83    324.14 o
   1   3 -13    64717.92    64265.43   1489.70 o
   3   3 -13    53877.66    52162.29   1259.60 o
   5   3 -13    32945.03    31983.75    821.58 o
   7   3 -13     8689.31     8868.16    331.68 o
   9   3 -13    20717.91    21761.66    701.50 o
  11   3 -13    28814.46    28073.00   1172.85 o
  13   3 -13    17393.66    19980.86   1169.88 o
 -12   4 -13      727.76      569.18    402.83 o
 -10   4 -13     3156.01     3403.50    661.37 o
  -8   4 -13     4740.83     4624.41    524.01 o
  -6   4 -13     9420.63     9641.85    881.09 o
  -4   4 -13     4859.51     4410.62    371.31 o
  -2   4 -13    20276.01    21162.69    704.50 o
   0   4 -13    17383.25    18049.22    524.53 o
   2   4 -13    28081.97    28476.63    722.90 o
   4   4 -13     1949.37     1820.67    171.50 o
   6   4 -13    22252.14    21090.85    564.58 o
   8   4 -13     8143.56     7183.03    307.62 o
  10   4 -13     5409.06     5033.65    322.33 o
  12   4 -13     4511.78     4443.46    555.66 o
  14   4 -13     4059.57     4157.61    592.91 o
 -11   5 -13     3261.47     3803.67    692.89 o
  -9   5 -13     6411.43     7379.08    799.38 o
  -7   5 -13      998.11      988.87    341.20 o
  -5   5 -13     2897.24     2741.02    381.97 o
  -3   5 -13    12066.17    11573.25    484.16 o
  -1   5 -13     1064.32     1186.86    160.33 o
   1   5 -13     4028.48     3798.00    197.41 o
   3   5 -13    24434.79    24212.83    619.47 o
   5   5 -13     8977.89     8534.11    348.71 o
   7   5 -13    13285.92    13122.49    461.40 o
   9   5 -13     6282.89     5813.61    378.34 o
  11   5 -13     4103.19     4214.48    399.90 o
  13   5 -13     5728.64     4755.29    611.43 o
 -12   6 -13     6417.65     6045.88    636.17 o
 -10   6 -13    16116.80    17366.16   1302.19 o
  -8   6 -13    19453.20    20304.24   1407.28 o
  -6   6 -13    23091.22    23866.29    863.76 o
  -4   6 -13    39713.80    40189.90   1401.43 o
  -2   6 -13    31976.16    32410.42    967.10 o
   0   6 -13    30125.81    30022.03    728.46 o
   2   6 -13    47128.10    45644.47    998.72 o
   4   6 -13    59747.56    57877.19   1524.14 o
   6   6 -13    32975.81    31941.19    932.77 o
   8   6 -13     7298.82     6937.27    377.24 o
  10   6 -13     9567.08     9146.61    439.37 o
  12   6 -13    31998.25    33211.98   1766.29 o
  14   6 -13     6824.18     6584.87    704.60 o
 -11   7 -13     9130.75     9175.53    933.58 o
  -9   7 -13    25764.61    26987.41   1730.38 o
  -7   7 -13    49742.56    50095.21   2215.87 o
  -5   7 -13     6227.38     6539.37    619.30 o
  -3   7 -13    22568.95    22193.09    700.94 o
  -1   7 -13   112494.47   110796.20   2535.02 o
   1   7 -13    38517.15    38319.60    981.97 o
   3   7 -13     9405.19     9361.27    378.15 o
   5   7 -13    74941.59    73614.96   1827.24 o
   7   7 -13    28154.22    29444.38    802.18 o
   9   7 -13     8439.42     8422.00    473.71 o
  11   7 -13    25525.08    26595.93   1001.08 o
  13   7 -13    19014.29    20085.37   1278.19 o
 -12   8 -13     2805.92     2977.11    696.64 o
 -10   8 -13     3785.88     3777.98    695.49 o
  -8   8 -13     9430.80     9568.58    928.47 o
  -6   8 -13    19502.12    20252.51    844.26 o
  -4   8 -13     2510.99     2900.14    265.90 o
  -2   8 -13     8655.22     8847.52    416.53 o
   0   8 -13    29030.37    27645.81    727.43 o
   2   8 -13    13951.92    13782.13    498.85 o
   4   8 -13    16674.00    16578.74    555.12 o
   6   8 -13    22651.35    21988.09    599.28 o
   8   8 -13     8636.84     9091.07    505.66 o
  10   8 -13    14125.93    13447.64    638.65 o
  12   8 -13    11986.66    12463.31    745.94 o
 -11   9 -13     2329.72     1625.48    599.98 o
  -9   9 -13     1244.50     1406.50    535.83 o
  -7   9 -13      185.58      -25.07    297.91 o
  -5   9 -13     1168.55     1277.93    225.78 o
  -3   9 -13      965.15      943.13    180.71 o
  -1   9 -13     1221.81     1077.95    146.58 o
   1   9 -13    26797.07    25969.01    686.74 o
   3   9 -13      915.95     1094.34    161.25 o
   5   9 -13    19451.31    19778.57    588.70 o
   7   9 -13     3813.21     3898.27    287.47 o
   9   9 -13     2439.05     1973.44    304.01 o
  11   9 -13     1898.36     2591.08    341.38 o
  13   9 -13       46.96      294.31    500.53 o
 -10  10 -13    11875.29    12088.39   1120.78 o
  -8  10 -13    19293.16    20753.41   1176.18 o
  -6  10 -13     9483.12     8979.25    706.87 o
  -2  10 -13    18638.98    18324.42    648.65 o
   0  10 -13    45024.63    45504.49   1099.64 o
   2  10 -13     4993.46     5082.08    269.36 o
   4  10 -13    22431.90    23470.21    686.47 o
   6  10 -13    13623.57    13563.69    467.01 o
   8  10 -13    23626.27    22360.45    847.91 o
  10  10 -13    17019.79    17042.41    759.59 o
  12  10 -13     5365.19     5173.80    398.03 o
 -11  11 -13    13605.29    12651.69   1198.31 o
  -9  11 -13    32709.84    30795.40   1967.88 o
  -7  11 -13    18052.75    18335.89   1009.34 o
  -5  11 -13    20042.52    20395.10   1186.30 o
  -3  11 -13    46977.87    49595.50   1615.66 o
  -1  11 -13    22910.32    22115.44    718.13 o
   1  11 -13    67366.38    68503.41   1653.59 o
   3  11 -13    65854.69    64558.54   1705.10 o
   5  11 -13    30206.32    30518.64    860.16 o
   7  11 -13    41456.48    41876.12   1380.17 o
   9  11 -13    27479.30    27576.16   1047.49 o
  11  11 -13     8880.04     9881.17    587.54 o
  13  11 -13    16218.43    16484.24   1818.11 o
 -10  12 -13    11477.25    12072.00   1133.05 o
  -8  12 -13    10879.20    11030.08    792.80 o
  -6  12 -13    16676.76    16422.33   1003.13 o
  -4  12 -13    19188.71    18418.84    968.74 o
  -2  12 -13    16639.63    17333.99    769.47 o
   0  12 -13    30611.18    31711.23   1010.52 o
   2  12 -13    43247.12    44266.99   1218.22 o
   4  12 -13    18696.55    19615.56    614.55 o
   6  12 -13     7287.15     7484.95    374.86 o
   8  12 -13    47876.86    49254.50   1715.54 o
  10  12 -13    13834.68    13706.88    814.98 o
  12  12 -13     6331.52     5951.44    551.34 o
 -11  13 -13     2052.20     2327.66    688.93 o
  -9  13 -13     2143.44     1723.97    469.13 o
  -7  13 -13    20475.31    20545.31   1136.96 o
  -5  13 -13     2933.17     2796.43    446.60 o
  -3  13 -13     3981.72     4290.82    461.04 o
  -1  13 -13    19518.56    19548.21    727.98 o
   1  13 -13    10298.84    10603.22    424.30 o
   3  13 -13      832.35      649.58    172.55 o
   5  13 -13    11727.79    11408.53    458.85 o
   7  13 -13     5509.65     5383.06    392.96 o
   9  13 -13     5861.42     5707.59    573.93 o
  11  13 -13     1392.62     1154.00    397.85 o
 -10  14 -13     5287.38     4910.03    794.25 o
  -8  14 -13     1298.01      704.07    413.99 o
  -6  14 -13      990.61     1371.08    396.15 o
  -4  14 -13     6821.54     7014.75    645.83 o
  -2  14 -13      987.27      916.70    328.28 o
   0  14 -13     7388.74     6372.69    534.58 o
   2  14 -13     5898.56     5912.38    371.63 o
   4  14 -13    21110.70    22061.08    798.96 o
   6  14 -13      287.20      308.78    272.10 o
   8  14 -13     1280.03     1239.73    390.99 o
  10  14 -13     1128.89     1383.52    416.28 o
  12  14 -13     2412.14     2607.07    470.43 o
  -9  15 -13     3149.10     3834.05    567.52 o
  -7  15 -13    15177.88    15881.78   1041.46 o
  -5  15 -13    43423.93    42232.30   1924.24 o
  -3  15 -13    23525.07    22772.95   1274.81 o
  -1  15 -13    12704.98    12744.62    707.66 o
   1  15 -13    40714.59    40078.15   1488.94 o
   3  15 -13    44140.60    44485.84   1403.41 o
   5  15 -13    10075.53    10437.78    510.53 o
   7  15 -13    17206.29    16789.28    817.37 o
   9  15 -13    26772.53    25668.15   1236.25 o
  11  15 -13    13997.17    13349.17    857.48 o
 -10  16 -13    10503.32    10690.59    877.28 o
  -8  16 -13    16747.93    15196.85   1030.38 o
  -6  16 -13    20984.50    20620.66   1184.95 o
  -4  16 -13    25572.63    24756.99   1306.10 o
  -2  16 -13    34510.71    33487.18   1589.19 o
   0  16 -13    28779.73    28245.23   1452.41 o
   2  16 -13    30457.44    31188.14   1318.54 o
   4  16 -13    16585.05    16621.37    676.85 o
   6  16 -13    28308.02    29380.83   1186.45 o
   8  16 -13    29804.66    29991.44   1405.82 o
  10  16 -13    17610.28    18504.69   1036.71 o
  12  16 -13     2201.00     2112.08    486.99 o
  -9  17 -13     1454.04     1611.65    499.68 o
  -7  17 -13     9849.34     9660.11    799.67 o
  -5  17 -13    12183.05    11889.54    881.60 o
  -3  17 -13    10982.64    10667.90    780.49 o
  -1  17 -13    10404.58    10416.80    784.76 o
   1  17 -13     9744.03    10576.62    757.84 o
   3  17 -13    31738.62    32415.61   1503.70 o
   5  17 -13     1345.06     1437.22    297.95 o
   7  17 -13    16619.03    17252.33    866.03 o
   9  17 -13    20838.82    21050.59   1131.61 o
  11  17 -13     4729.08     5614.22    631.03 o
  -8  18 -13      270.22      178.73    423.55 o
  -6  18 -13      913.20      773.90    417.34 o
  -4  18 -13     5540.85     5124.57    599.20 o
  -2  18 -13     4698.41     4252.41    641.90 o
   0  18 -13      240.17      159.97    397.85 o
   2  18 -13       90.82      243.72    321.54 o
   4  18 -13      398.72      112.07    323.49 o
   6  18 -13     2534.18     1859.74    459.58 o
   8  18 -13      168.80      -24.80    498.91 o
  10  18 -13     1426.93     1845.21    504.02 o
  -9  19 -13     7963.33     8151.42    800.95 o
  -7  19 -13     9130.32     8721.69    812.59 o
  -5  19 -13     6146.42     6277.48    679.87 o
  -3  19 -13    11379.86    12007.18    866.23 o
  -1  19 -13    18383.68    18465.91   1077.06 o
   1  19 -13     7329.26     6812.76    808.44 o
   3  19 -13     2002.94     2193.45    442.91 o
   5  19 -13     1308.04     1476.55    536.28 o
   7  19 -13    11589.61    12824.87   1125.47 o
   9  19 -13     6620.27     7225.84   1128.16 o
  11  19 -13     2595.79     2489.42    857.78 o
  -8  20 -13    11905.01    12534.22    971.52 o
  -6  20 -13    18322.05    17103.90   1126.64 o
  -4  20 -13    26084.73    25598.98   1390.19 o
  -2  20 -13    19956.02    19401.82   1203.47 o
   0  20 -13    23049.94    22124.22   1535.96 o
   2  20 -13    22315.52    23400.08   1276.30 o
   4  20 -13    16593.23    16578.63   1013.96 o
   6  20 -13    16326.16    16285.66   1263.78 o
   8  20 -13    17744.16    15262.84   1743.53 o
  10  20 -13    13565.50    13957.52   1566.38 o
  -7  21 -13    13267.66    13057.63   1001.73 o
  -5  21 -13    15922.71    16852.74   1089.05 o
  -3  21 -13    17854.46    16674.15   1108.10 o
  -1  21 -13    19973.52    19753.48   1189.25 o
   1  21 -13    11040.47    12120.99   1463.82 o
   3  21 -13     8034.25     8793.20    747.90 o
   5  21 -13    26045.93    26797.91   1705.84 o
   7  21 -13    19229.06    19299.98   1836.76 o
   9  21 -13    12170.07    12717.48   1529.08 o
  -6  22 -13     3336.06     3067.86    595.21 o
  -4  22 -13     4071.09     4182.58    612.33 o
  -2  22 -13     5288.36     4800.60    637.86 o
   0  22 -13     1777.39     2048.50    834.47 o
   2  22 -13     1514.42     1395.69    537.04 o
   4  22 -13     2502.53     2626.07    661.37 o
   6  22 -13     5915.05     6502.85    858.07 o
   8  22 -13     2090.30     2069.85    876.42 o
  -7  23 -13     1393.27     1050.07    523.93 o
  -5  23 -13     5005.86     4955.01    668.92 o
  -3  23 -13     1033.55      905.21    460.48 o
  -1  23 -13     1345.08     1209.84    475.42 o
   1  23 -13     2510.50     3099.78    664.99 o
   3  23 -13      744.69      198.03    493.28 o
   5  23 -13     1000.10     1166.54    595.31 o
   7  23 -13     1315.89      717.92    811.16 o
   9  23 -13     1299.65     1445.17    913.72 o
  -6  24 -13     7834.69     7844.60    832.86 o
  -4  24 -13     9580.58     9447.45    862.21 o
  -2  24 -13    26742.67    25817.36   1488.71 o
   0  24 -13    15587.03    14467.38   1272.21 o
   2  24 -13     2901.64     2409.96    658.43 o
   4  24 -13     9815.16     9780.52   1612.99 o
   6  24 -13    26106.71    27635.34   2797.10 o
   8  24 -13     7845.35     5957.82   1240.05 o
  -5  25 -13    10415.07    10806.95    948.89 o
  -3  25 -13    21763.01    21624.22   1335.58 o
  -1  25 -13    25470.13    25305.49   1491.85 o
   1  25 -13    18898.07    16375.75   1411.57 o
   3  25 -13     6119.41     5323.81   1277.34 o
   5  25 -13    13074.40    13090.42   1920.67 o
  -4  26 -13    10299.50    10168.28    936.55 o
  -2  26 -13    15738.89    16553.12   1166.06 o
   0  26 -13     4311.33     4583.87    839.02 o
   2  26 -13     4138.81     3861.58    779.24 o
   4  26 -13     7078.63     7496.23   1445.17 o
   6  26 -13    12718.27    12586.95   1939.32 o
  -3  27 -13     2768.72     2386.08    614.25 o
  -1  27 -13      106.03     -157.97    468.93 o
   1  27 -13      206.63      -34.48    557.06 o
   3  27 -13      475.75      279.71    848.45 o
   5  27 -13      661.25      923.04    932.37 o
  -2  28 -13     8724.31     9340.26    933.86 o
   0  28 -13     3622.49     3726.37    890.41 o
   2  28 -13     4491.86     4950.87   1286.67 o
   4  28 -13     1288.55     1193.43   1016.28 o
   1  29 -13     7134.10     6497.89   1012.15 o
 -12   0 -12    13025.60    13761.73   1547.73 o
 -10   0 -12    23044.54    23637.53   1481.85 o
  -8   0 -12    17089.93    17528.49   1668.94 o
  -6   0 -12    77777.23    79661.38   6079.03 o
  -4   0 -12    57681.35    56299.68   2972.67 o
  -2   0 -12    17367.43    16805.56    694.58 o
   0   0 -12   118266.91   117003.63   3863.48 o
   2   0 -12   170123.86   169326.91   4879.12 o
   4   0 -12    70937.98    67673.80   2030.80 o
   6   0 -12      179.60      465.00    233.98 o
   8   0 -12    72580.11    68546.70   2262.64 o
  10   0 -12    26394.14    26249.59   1130.54 o
 -11   1 -12    21338.19    22695.26   1237.06 o
  -9   1 -12    14081.48    15010.86    923.25 o
  -7   1 -12    11410.37    11016.55    879.98 o
  -5   1 -12    19955.72    18931.39   1291.74 o
  -3   1 -12    26115.53    25925.95    895.02 o
  -1   1 -12    27484.14    26664.91    761.05 o
   1   1 -12    70236.37    68571.92   1503.44 o
   3   1 -12    67284.60    67722.44   1451.29 o
   5   1 -12    15874.51    15967.62    425.81 o
   7   1 -12    13944.81    13663.82    362.83 o
   9   1 -12    11721.69    12322.79    454.98 o
  11   1 -12    20061.40    18196.44   1008.12 o
 -12   2 -12     2466.00     2933.47    476.24 o
 -10   2 -12     1800.26     2291.60    468.57 o
  -8   2 -12      804.06      977.04    441.57 o
  -6   2 -12     4080.63     4154.12    524.10 o
  -4   2 -12     8397.56     8365.54    478.92 o
  -2   2 -12    10022.21     9781.35    383.20 o
   0   2 -12     3872.18     4161.18    212.59 o
   2   2 -12     1371.42     1884.02    134.04 o
   4   2 -12     6443.80     6580.37    224.46 o
   6   2 -12      480.97      393.16    110.07 o
   8   2 -12     1799.97     1957.28    166.51 o
  10   2 -12     2850.23     2979.54    229.35 o
  12   2 -12      296.79      380.26    336.04 o
  14   2 -12      644.46      792.51    587.39 o
 -11   3 -12     4683.83     4924.61    571.25 o
  -9   3 -12    12018.20    12029.33    836.93 o
  -7   3 -12    10675.90    10279.87    983.65 o
  -5   3 -12    15245.85    14720.93    871.66 o
  -3   3 -12      622.03      783.19    410.24 o
  -1   3 -12     6555.40     6609.77    285.02 o
   1   3 -12    54327.02    55193.65   1357.96 o
   3   3 -12    10333.63    10406.22    349.62 o
   5   3 -12       18.83      -25.04     96.57 o
   7   3 -12     3113.97     3589.89    193.50 o
   9   3 -12    10368.56    10361.83    413.62 o
  11   3 -12     7836.76     7934.03    552.04 o
  13   3 -12     4088.45     3366.67    526.79 o
 -12   4 -12     7422.17     8147.00    684.09 o
 -10   4 -12    25042.50    26313.17   1818.11 o
  -8   4 -12    38620.66    40198.82   1828.35 o
  -6   4 -12    21666.21    20764.99   1387.78 o
  -2   4 -12    91752.51    93425.56   2336.68 o
   0   4 -12    92367.17    94187.60   2221.21 o
   2   4 -12    53499.13    52323.63   1201.35 o
   4   4 -12    24479.75    23858.02    723.27 o
   6   4 -12    37630.39    38840.67    961.24 o
   8   4 -12    15572.53    15886.56    491.37 o
  10   4 -12    29953.61    29524.98   1084.47 o
  12   4 -12    20650.47    20841.66   1692.24 o
  14   4 -12     6705.84     7810.31    708.15 o
 -11   5 -12    16342.06    16652.59   1299.62 o
  -9   5 -12    32283.67    33059.00   1911.37 o
  -7   5 -12    34015.71    34957.78   1634.57 o
  -5   5 -12    22064.46    22132.02   1065.59 o
  -3   5 -12    31978.48    31743.32   1077.52 o
  -1   5 -12   101367.80   101072.09   2519.62 o
   1   5 -12    75139.23    76474.76   1713.37 o
   3   5 -12    67096.54    64711.74   1639.04 o
   5   5 -12    39084.10    38792.79    993.55 o
   7   5 -12    19742.26    18833.89    584.36 o
   9   5 -12    36546.12    36206.36   1056.28 o
  11   5 -12    20310.60    20623.27   1192.81 o
  13   5 -12    12489.49    11859.08    889.37 o
 -12   6 -12     1687.36     1628.05    444.46 o
 -10   6 -12     8278.84     8450.01    906.06 o
  -8   6 -12     9690.67    10990.61   1114.18 o
  -6   6 -12      292.93      230.07    230.30 o
  -4   6 -12     4254.61     4573.03    366.38 o
  -2   6 -12     8629.32     9097.36    349.43 o
   0   6 -12    27463.28    27751.91    730.39 o
   2   6 -12    17530.90    17855.96    512.52 o
   4   6 -12    21286.17    20355.91    608.62 o
   6   6 -12     8378.07     8014.89    338.06 o
   8   6 -12     8849.64     9455.29    394.46 o
  10   6 -12     9468.30     8919.50    498.29 o
  12   6 -12    11023.25    12784.27    925.85 o
  14   6 -12     6945.27     5808.64   1025.60 o
 -11   7 -12     1169.55      970.70    525.55 o
  -9   7 -12      329.33      381.62    424.89 o
  -7   7 -12     2667.41     3027.75    412.40 o
  -5   7 -12     9444.06     9224.00    519.64 o
  -3   7 -12     3351.33     3177.93    211.08 o
  -1   7 -12     6582.82     6343.94    294.76 o
   1   7 -12     2494.57     2463.53    174.82 o
   3   7 -12     1498.69      996.82    153.33 o
   5   7 -12      312.84      196.95    133.00 o
   7   7 -12      658.39      521.90    136.75 o
   9   7 -12      260.40      301.72    213.92 o
  11   7 -12     2012.60     1254.37    620.02 o
  13   7 -12     1716.64     1509.67    407.71 o
 -12   8 -12     3985.10     3954.12    730.14 o
 -10   8 -12    14522.76    15453.41   1249.37 o
  -8   8 -12    21966.94    21233.46   1468.48 o
  -6   8 -12    28315.01    28106.80   1523.00 o
  -2   8 -12    15560.74    15422.93    496.29 o
   0   8 -12    48326.03    50669.63   1301.96 o
   2   8 -12    32690.29    32044.68    917.69 o
   4   8 -12    10590.79    10810.70    385.88 o
   6   8 -12     8688.74     7877.56    320.89 o
   8   8 -12    19064.97    19705.09    846.48 o
  10   8 -12    12774.11    12089.25    573.39 o
  12   8 -12    22684.22    23582.88   1413.23 o
 -11   9 -12     4231.55     4220.58    712.57 o
  -9   9 -12    36211.98    38610.46   2201.26 o
  -7   9 -12    42106.95    42103.12   1836.28 o
  -5   9 -12     9867.51     9922.78    685.34 o
  -3   9 -12    37932.09    37340.66   1108.40 o
  -1   9 -12    55073.46    55994.67   1421.42 o
   1   9 -12    82621.14    81641.83   1927.00 o
   3   9 -12    51426.02    52173.91   1286.74 o
   5   9 -12    65256.27    66054.99   1643.76 o
   7   9 -12     9606.75    10583.04    423.25 o
   9   9 -12    11244.81    11062.14    551.15 o
  11   9 -12    34071.24    34182.57   1246.26 o
  13   9 -12    19537.47    19915.35   1930.00 o
 -12  10 -12     5974.90     5956.51   1435.84 o
 -10  10 -12    21332.24    21152.66   3123.43 o
  -8  10 -12    30735.04    32220.44   1607.72 o
  -6  10 -12    18619.55    19044.91    970.06 o
  -4  10 -12    10917.22    10744.91    771.28 o
  -2  10 -12    74854.23    73875.56   2115.67 o
   0  10 -12    35222.07    35974.81    947.68 o
   2  10 -12      640.35      735.50    147.25 o
   4  10 -12    68037.98    68644.84   1669.48 o
   6  10 -12    37742.57    36946.49    966.27 o
   8  10 -12    12870.34    13270.84    642.40 o
  10  10 -12    14219.47    14305.27    668.43 o
  12  10 -12    19823.65    18867.90   1190.35 o
 -11  11 -12     1401.84      920.47    537.28 o
  -9  11 -12     1341.45     1356.25    409.69 o
  -7  11 -12     1103.90     1059.58    420.52 o
  -5  11 -12      692.42      499.96    292.04 o
  -3  11 -12     6969.30     6913.94    372.46 o
  -1  11 -12     7295.79     7413.88    332.02 o
   1  11 -12      348.61      398.27    143.97 o
   3  11 -12     9007.77     8568.66    349.45 o
   5  11 -12    15004.36    14689.07    472.24 o
   7  11 -12     4285.00     3766.06    322.77 o
   9  11 -12      861.62      645.13    272.07 o
  11  11 -12     4669.21     4915.17    381.13 o
  13  11 -12     1138.43      820.48    839.13 o
 -10  12 -12     4083.43     4086.12    711.48 o
  -8  12 -12     8549.47     9328.71    711.53 o
  -6  12 -12    18813.58    17726.04    971.33 o
  -4  12 -12    13985.33    14502.42   1213.03 o
  -2  12 -12     9676.11     9514.01    518.29 o
   0  12 -12    43802.21    44054.18   1138.87 o
   2  12 -12     7430.38     7147.68    323.56 o
   4  12 -12    49201.61    48754.05   1274.03 o
   6  12 -12     8653.68     8808.15    395.76 o
   8  12 -12     6326.32     6030.10    437.54 o
  10  12 -12     6756.56     6937.15    494.30 o
  12  12 -12     2883.10     3148.55    449.45 o
 -11  13 -12    16674.26    17397.85   1399.01 o
  -9  13 -12    14048.72    13322.61    921.46 o
  -7  13 -12     8363.38     8932.25    782.31 o
  -5  13 -12    15727.15    14824.62   1407.87 o
  -3  13 -12    37530.79    36726.36   1723.42 o
  -1  13 -12    39750.18    38273.37   1340.76 o
   1  13 -12     8594.74     9058.89    406.46 o
   3  13 -12    10965.28    11529.35    426.86 o
   5  13 -12    16540.24    16934.81    612.89 o
   7  13 -12    24156.67    24944.34    925.82 o
   9  13 -12    14370.14    14991.89    839.13 o
  11  13 -12     9220.27     9739.32    681.63 o
  13  13 -12    13152.19    12317.24    773.78 o
 -10  14 -12    10260.99    10482.73   1067.98 o
  -8  14 -12    10540.77    10062.00    784.92 o
  -6  14 -12    18752.55    19147.07   1119.02 o
  -4  14 -12    74209.77    74454.85   2939.85 o
  -2  14 -12    19182.54    16901.83   2162.91 o
   0  14 -12    18721.91    20161.50    908.96 o
   2  14 -12    99920.25    99791.37   2686.27 o
   4  14 -12    27606.46    28407.91    845.72 o
   6  14 -12    23102.17    22519.34    811.30 o
   8  14 -12    11083.44    11607.70    754.78 o
  10  14 -12    21507.40    21073.88   1062.16 o
  12  14 -12     8997.72     8212.73    660.69 o
 -11  15 -12     7168.61     7058.36   1025.60 o
  -9  15 -12     5437.99     4822.31    598.37 o
  -7  15 -12     5042.85     5721.17    599.81 o
  -5  15 -12    18026.30    18428.83   1015.47 o
  -3  15 -12     4773.70     4667.56    494.30 o
  -1  15 -12     2878.37     2751.39    359.58 o
   1  15 -12     9016.33     8786.90    521.77 o
   3  15 -12    36518.48    34908.21   1070.02 o
   5  15 -12     8031.53     8088.73    431.26 o
   7  15 -12     1692.76     1605.69    351.16 o
   9  15 -12    10851.86    10209.21    740.76 o
  11  15 -12     2543.08     2297.08    458.51 o
 -10  16 -12     1507.06      762.38    446.42 o
  -8  16 -12      551.65      427.06    389.34 o
  -6  16 -12      671.08     1018.13    393.61 o
  -4  16 -12     1837.31     1823.67    417.79 o
  -2  16 -12     9955.34     9255.57    704.69 o
   0  16 -12     7419.22     6781.78    589.67 o
   2  16 -12     4329.52     4616.09    386.66 o
   4  16 -12     1339.53      913.62    239.70 o
   6  16 -12      400.23      281.63    287.68 o
   8  16 -12     3313.94     2992.09    475.23 o
  10  16 -12      242.88      -19.62    378.96 o
  12  16 -12       71.90       13.30    399.38 o
  -9  17 -12     8031.72     8110.12    748.99 o
  -7  17 -12    15160.45    15024.83   1030.37 o
  -5  17 -12    22713.39    22805.11   1311.71 o
  -3  17 -12    19350.17    19184.89   1272.36 o
  -1  17 -12     1676.46     1745.67    389.84 o
   1  17 -12     9709.96    10115.96    705.24 o
   3  17 -12    28141.10    28305.23   1201.94 o
   5  17 -12     7901.21     7989.49    462.58 o
   7  17 -12    10467.26     9984.00    673.23 o
   9  17 -12    20565.45    21476.76   1299.82 o
  11  17 -12     4887.29     5168.02    589.47 o
 -10  18 -12     5046.84     4896.04    645.68 o
  -8  18 -12    10414.01    11319.72    888.06 o
  -6  18 -12    20278.72    19921.34   1195.01 o
  -4  18 -12    34509.36    33634.30   1654.22 o
  -2  18 -12    40742.28    39102.68   1812.02 o
   0  18 -12    16679.68    15024.60    961.34 o
   2  18 -12    25442.64    26185.54   1295.70 o
   4  18 -12    33177.21    35687.55   1630.32 o
   6  18 -12     9258.50     9578.20    657.23 o
   8  18 -12    19909.98    21014.63   1147.10 o
  10  18 -12    17148.39    17283.95   1027.78 o
  -9  19 -12     7963.23     6943.39    738.04 o
  -7  19 -12     9578.16     8785.60    780.97 o
  -5  19 -12     9707.46    10569.27    818.03 o
  -3  19 -12    24145.81    24740.86   1356.07 o
  -1  19 -12    23020.62    24086.64   1316.11 o
   1  19 -12     8560.94     8063.54    661.30 o
   3  19 -12    18086.77    18280.01   1013.20 o
   5  19 -12    19520.69    20188.51   1387.09 o
   7  19 -12    13527.05    13932.46   1112.64 o
   9  19 -12    10415.61    10214.40   1020.83 o
  11  19 -12     8076.12     6731.68   1118.84 o
  -8  20 -12     1204.66     1225.41    491.05 o
  -6  20 -12     8293.49     7625.33    740.26 o
  -4  20 -12      290.75      463.23    389.35 o
  -2  20 -12     1816.71     1305.78    421.99 o
   0  20 -12     1665.68     1170.37    485.73 o
   2  20 -12     2712.58     2605.20    460.08 o
   4  20 -12     1447.59     1073.22    401.44 o
   6  20 -12     4115.53     4181.17    691.59 o
   8  20 -12     2187.22     1874.06    792.51 o
  10  20 -12     2677.80     1827.44    820.48 o
  -7  21 -12     3114.51     3178.35    586.47 o
  -5  21 -12     6863.42     7535.35    740.36 o
  -3  21 -12    17320.35    17559.19   1090.68 o
  -1  21 -12     8771.41     8570.90    928.47 o
   1  21 -12     5989.14     5779.47    781.06 o
   3  21 -12    16774.61    15632.50    979.42 o
   5  21 -12    15477.64    17639.98   1327.42 o
   7  21 -12     6059.53     6368.36    842.86 o
   9  21 -12     3084.23     3291.25    932.37 o
  -8  22 -12     9283.63     9597.11    868.72 o
  -6  22 -12     9635.44     9262.17    835.06 o
  -4  22 -12    26762.38    26340.29   1440.14 o
  -2  22 -12    21101.06    22151.33   1307.49 o
   0  22 -12     3678.88     3989.61    703.95 o
   2  22 -12     3560.49     3500.73    662.55 o
   4  22 -12    27417.02    26404.61   2564.01 o
   6  22 -12    39532.66    39574.33   2346.89 o
   8  22 -12     6608.54     5389.08   1118.84 o
  -7  23 -12    13805.48    13521.02   1045.21 o
  -5  23 -12    22428.31    22970.11   1381.13 o
  -3  23 -12    20588.05    19148.69   1199.81 o
  -1  23 -12    17998.36    17920.32   1391.75 o
   1  23 -12     8871.21     8186.90    909.81 o
   3  23 -12    12436.49    12179.27   1603.67 o
   5  23 -12    27341.06    28047.81   1863.79 o
   7  23 -12    17664.01    17360.66   1827.44 o
   9  23 -12     7605.59     8885.45   1277.34 o
  -6  24 -12     1776.47     1789.06    548.03 o
  -4  24 -12     3211.04     3630.51    607.47 o
  -2  24 -12    12462.42    13041.25   1000.98 o
   0  24 -12     4294.79     4164.43    754.86 o
   2  24 -12     4257.62     2555.56    647.81 o
   4  24 -12     9401.91     9808.49   1575.70 o
   6  24 -12    14644.57    15998.43   1340.88 o
   8  24 -12     2479.22     2694.54    969.66 o
  -5  25 -12      333.48      217.38    453.82 o
  -3  25 -12     1588.61     1861.89    533.86 o
  -1  25 -12      289.65      164.46    520.33 o
   1  25 -12      159.74      324.15    507.13 o
   3  25 -12      496.11      324.71    529.22 o
   5  25 -12     1252.88     1044.25    895.07 o
   7  25 -12     2739.99     2647.92    997.63 o
  -4  26 -12     9527.83     9633.56    907.73 o
  -2  26 -12     7276.29     8271.42    849.81 o
   0  26 -12     9435.92    10164.35   1067.49 o
   2  26 -12     5341.69     5635.33    875.98 o
   4  26 -12    15892.69    16018.05   2181.74 o
   6  26 -12    11534.93    11766.46   1790.14 o
  -3  27 -12    17594.20    17658.87   1231.92 o
  -1  27 -12    12581.58    13113.51   1067.62 o
   1  27 -12     8248.17     8877.73   1057.76 o
   3  27 -12     4943.41     4960.19   1314.64 o
   5  27 -12    24373.40    25145.92   2722.51 o
  -2  28 -12     4275.04     3793.11    677.47 o
   0  28 -12     7386.54     7413.83   1017.81 o
   2  28 -12     7039.86     8138.82   1062.16 o
   4  28 -12     6584.15     6489.27   1491.79 o
  -1  29 -12      469.40      195.13    520.12 o
   1  29 -12     2173.57     1554.54    731.36 o
   3  29 -12     2579.03     2908.98   1165.46 o
 -11   1 -11    13818.09    14085.74    900.03 o
  -9   1 -11     7506.42     7279.13    633.71 o
  -7   1 -11      622.44      840.38    367.61 o
  -5   1 -11    12268.12    13448.21    909.81 o
  -3   1 -11    23751.07    21857.96    690.64 o
  -1   1 -11    18193.71    18557.51    638.45 o
   1   1 -11    21655.63    20964.38    462.53 o
   3   1 -11    46457.30    46669.31    918.12 o
   5   1 -11     9297.41     9323.33    295.84 o
   7   1 -11     4240.31     4299.05    180.28 o
   9   1 -11    11065.13    11485.20    353.23 o
  11   1 -11    20216.24    21054.32   1004.07 o
 -12   2 -11    25727.51    28886.18   1395.39 o
 -10   2 -11    37139.49    37837.78   1533.11 o
  -8   2 -11    17735.34    18696.62   1063.09 o
  -6   2 -11    17696.29    17795.27   1173.47 o
  -4   2 -11    50662.91    48925.48   1946.72 o
  -2   2 -11    56615.21    52408.45   1411.24 o
   0   2 -11    96362.41    96479.79   2237.87 o
   2   2 -11   130330.70   129479.84   2644.65 o
   4   2 -11    37858.70    38464.13    894.65 o
   6   2 -11    31940.37    31331.28    779.64 o
   8   2 -11    28953.25    27742.73    672.08 o
  10   2 -11    24610.78    23231.93    916.25 o
  12   2 -11     9621.31     9940.32    691.87 o
 -11   3 -11    19329.42    19899.19   1129.51 o
  -9   3 -11    35875.64    36414.23   1704.28 o
  -7   3 -11    14757.89    14319.32   1104.28 o
  -5   3 -11    16810.06    17572.86    918.41 o
  -3   3 -11    30451.88    31344.46   1982.83 o
  -1   3 -11    62006.82    62227.91   1480.30 o
   1   3 -11    94674.90    92617.05   2103.42 o
   3   3 -11    30176.09    29080.51    762.17 o
   5   3 -11    29446.86    30319.37    726.25 o
   7   3 -11    19396.70    18856.13    510.81 o
   9   3 -11    31779.97    32586.70   1056.72 o
  11   3 -11    25296.87    25295.29   1124.58 o
  13   3 -11     5842.13     5474.53    563.43 o
 -12   4 -11     3117.71     3488.79    483.20 o
 -10   4 -11     6200.66     7171.09    797.78 o
  -8   4 -11     3243.96     3232.55    435.65 o
  -6   4 -11     6293.37     6414.90    596.40 o
  -4   4 -11     8593.37     8654.96    504.32 o
  -2   4 -11    13622.12    14099.96    460.03 o
   0   4 -11    39042.57    38313.21    890.78 o
   2   4 -11    11837.39    12043.14    332.69 o
   4   4 -11     8736.32     8756.00    335.82 o
   6   4 -11     7170.24     7314.83    269.47 o
   8   4 -11      569.57      540.06    121.55 o
  10   4 -11     4748.38     5223.69    389.12 o
  12   4 -11     4179.75     4225.05    516.75 o
  14   4 -11     3378.69     2607.70    495.11 o
 -11   5 -11     7027.48     7882.83    835.22 o
  -9   5 -11     2102.18     1940.62    496.16 o
  -7   5 -11    13581.34    11683.59    832.56 o
  -5   5 -11      283.78      217.40    137.33 o
  -3   5 -11    33451.25    33144.37   1014.56 o
  -1   5 -11    10325.80    10637.66    396.61 o
   1   5 -11    26261.64    25497.84    643.66 o
   3   5 -11      403.01      547.99    119.00 o
   5   5 -11    14489.15    14335.13    441.17 o
   7   5 -11    20614.17    20811.51    616.83 o
   9   5 -11     2896.45     2812.61    253.98 o
  11   5 -11     4318.55     4362.67    522.61 o
  13   5 -11     6189.42     6459.56    519.37 o
 -12   6 -11     2531.22     1941.70    437.50 o
 -10   6 -11    23222.88    26254.67   1621.19 o
  -8   6 -11    27368.20    26612.78   1939.32 o
  -6   6 -11    12980.29    13948.20   1585.02 o
  -2   6 -11    84762.30    85817.31   2003.56 o
   0   6 -11    28911.36    27164.54    644.62 o
   2   6 -11    34404.50    34550.56    871.11 o
   4   6 -11    15014.72    15320.84    579.98 o
   6   6 -11    12835.71    13117.85    503.76 o
   8   6 -11    10664.25    10612.11    409.94 o
  10   6 -11    18386.30    19494.35    950.60 o
  12   6 -11    23284.33    24486.73   1386.84 o
  14   6 -11     4484.71     4286.52    596.04 o
 -11   7 -11    11320.53    11516.49   1061.30 o
  -9   7 -11    41763.35    42913.34   2407.24 o
  -7   7 -11    39994.32    40870.48   1667.98 o
  -3   7 -11    78251.95    76418.32   1999.97 o
  -1   7 -11    78390.55    78567.26   1980.53 o
   1   7 -11     5473.38     4967.24    255.18 o
   3   7 -11    83138.65    83000.36   2016.24 o
   5   7 -11    96537.92    96145.68   2200.04 o
   7   7 -11    11659.84    11832.11    385.89 o
   9   7 -11    11183.88    11194.19    530.71 o
  11   7 -11    29755.95    29941.93   2689.88 o
  13   7 -11    19311.38    19787.38   1431.18 o
 -12   8 -11     1292.65     1292.16    566.83 o
 -10   8 -11     5540.77     6204.94    771.11 o
  -8   8 -11    20121.08    20569.89   1370.88 o
  -6   8 -11    41405.85    40566.00   1680.07 o
  -4   8 -11    25381.49    25105.17    985.87 o
  -2   8 -11     7651.28     7184.41    334.75 o
   0   8 -11    17979.16    17436.22    461.22 o
   2   8 -11    38311.79    38737.64    966.66 o
   4   8 -11    20818.97    20624.94    560.44 o
   6   8 -11     1610.69     1528.01    163.01 o
   8   8 -11    12626.90    12732.59    491.91 o
  10   8 -11    11198.99    10752.21    556.84 o
  12   8 -11     9382.25     9600.10    675.93 o
  14   8 -11     2502.45     2308.36    566.52 o
 -11   9 -11       32.74     -136.56    445.99 o
  -9   9 -11      602.02      604.91    434.53 o
  -7   9 -11     2269.55     2326.59    380.98 o
  -5   9 -11      647.28      692.06    264.88 o
  -3   9 -11     7531.95     7207.92    330.57 o
  -1   9 -11     1624.39     1576.15    152.39 o
   1   9 -11    16342.50    16858.86    504.19 o
   3   9 -11    32949.43    32969.29    849.23 o
   5   9 -11      765.36     1036.42    151.93 o
   7   9 -11      244.36       99.31    136.82 o
   9   9 -11     1715.78     1429.39    259.10 o
  11   9 -11     2382.30     1761.22    369.81 o
  13   9 -11       73.62     -311.85    470.52 o
 -12  10 -11     5241.19     5950.25    823.70 o
 -10  10 -11     7937.94     7884.85    900.62 o
  -8  10 -11     8861.75     9659.81    737.33 o
  -6  10 -11     1872.47     1652.43    360.58 o
  -2  10 -11    35286.65    35302.60    973.18 o
   0  10 -11     7251.65     6829.72    269.60 o
   2  10 -11     5803.34     5805.69    263.93 o
   4  10 -11    30853.42    31260.41    832.93 o
   6  10 -11    20741.39    21299.48    596.88 o
   8  10 -11    10921.44    11720.98    574.59 o
  10  10 -11     9866.61     9536.40    531.22 o
  12  10 -11    13560.94    14300.34   1060.32 o
 -11  11 -11    14147.93    16354.44   1305.33 o
  -9  11 -11    27665.29    28529.24   1889.67 o
  -7  11 -11    17957.19    18894.40   1065.58 o
  -5  11 -11    25997.51    25095.05   1273.06 o
  -3  11 -11    29587.23    29405.50    970.48 o
  -1  11 -11    27939.67    27743.84    808.67 o
   1  11 -11   108580.30   112350.18   2756.35 o
   3  11 -11    31297.32    30903.18    821.38 o
   5  11 -11    14740.61    15453.98    494.59 o
   7  11 -11    42310.63    43104.54   1321.62 o
   9  11 -11    13961.94    13162.12    638.78 o
  11  11 -11    16797.00    16090.55    725.68 o
  13  11 -11    16338.43    16708.00   1762.17 o
 -12  12 -11     9352.60     9776.43   1034.07 o
 -10  12 -11    17333.69    18124.87   1351.48 o
  -8  12 -11    17664.61    18101.08    999.81 o
  -6  12 -11    34413.98    33606.64   1643.45 o
  -4  12 -11    33660.28    33887.01   1601.49 o
  -2  12 -11    15294.47    15146.40    604.39 o
   0  12 -11    63758.18    64682.12   1851.82 o
   2  12 -11    42252.63    40994.45   1033.08 o
   4  12 -11    10414.15    10759.03    412.10 o
   6  12 -11    17512.44    17153.48    641.13 o
   8  12 -11    30078.79    28689.76   1126.82 o
  10  12 -11    14610.10    14619.03    640.74 o
  12  12 -11     7205.55     6305.71    535.82 o
 -11  13 -11     1560.53     1264.51    586.32 o
  -9  13 -11     4091.97     3612.74    505.45 o
  -7  13 -11    10543.83    10030.44    754.22 o
  -5  13 -11     1506.23     1610.24    376.50 o
  -3  13 -11     9434.42     9649.89    616.29 o
  -1  13 -11    11066.12    11692.67    496.47 o
   1  13 -11      832.95      894.67    178.20 o
   3  13 -11    27881.85    28987.83    825.87 o
   5  13 -11    10222.80     9632.82    473.42 o
   7  13 -11      277.05      116.04    223.17 o
   9  13 -11     6709.37     6612.88    428.93 o
  11  13 -11     2090.75     2060.49    407.23 o
  13  13 -11     2341.27     1514.66    505.37 o
 -10  14 -11     1349.81     1099.99    421.03 o
  -8  14 -11     3288.64     3597.34    513.95 o
  -6  14 -11      742.97      739.51    337.13 o
  -4  14 -11     4118.61     3781.47    480.74 o
  -2  14 -11     1834.48     1732.78    249.14 o
   0  14 -11     3867.56     3764.37    326.82 o
   2  14 -11     4199.60     3900.12    281.94 o
   4  14 -11     4298.83     3894.66    282.72 o
   6  14 -11     1427.51     1461.47    236.72 o
   8  14 -11     7755.74     7620.05    591.85 o
  10  14 -11     4675.60     3556.33    470.97 o
  12  14 -11     3659.54     2794.74    451.36 o
 -11  15 -11     4525.72     4737.55    791.06 o
  -9  15 -11     1437.18     1830.37    452.65 o
  -7  15 -11    23656.10    23544.08   1272.87 o
  -5  15 -11    30057.52    30640.30   1482.26 o
  -3  15 -11    14695.59    14735.90    905.75 o
   1  15 -11    33570.16    34469.53   1166.18 o
   3  15 -11    65626.30    65933.78   1946.25 o
   5  15 -11     7360.77     8000.97    426.15 o
   7  15 -11    21910.89    22045.11    981.97 o
   9  15 -11    31325.37    33616.00   1508.90 o
  11  15 -11     6484.60     5713.64    568.90 o
 -10  16 -11     8654.04     9573.38    783.19 o
  -8  16 -11    13473.95    13765.70    943.93 o
  -6  16 -11    18412.26    19035.19   1072.54 o
  -4  16 -11    51162.41    48848.24   2234.23 o
  -2  16 -11    11401.08    10991.38    809.02 o
   0  16 -11     7034.10     7589.40    609.59 o
   2  16 -11    47179.53    47274.43   1600.80 o
   4  16 -11    52341.75    52932.93   1577.65 o
   6  16 -11    12921.80    14078.09    761.01 o
   8  16 -11    22670.20    21912.83   1116.21 o
  10  16 -11    14200.81    13202.42    830.35 o
  12  16 -11     9034.04     9097.86    702.96 o
  -9  17 -11     7062.56     6622.61    671.78 o
  -7  17 -11    12642.42    13187.08    906.96 o
  -5  17 -11    41488.53    41517.80   2022.56 o
  -3  17 -11    18505.39    17980.65   1081.47 o
  -1  17 -11    10680.35    10344.05    741.15 o
   1  17 -11    26485.07    25054.74   1224.08 o
   3  17 -11    26865.36    26568.48   1002.15 o
   5  17 -11     5810.36     5617.17    386.11 o
   7  17 -11    15753.66    14543.24    797.57 o
   9  17 -11    11826.32    11440.50    803.87 o
  11  17 -11     4628.25     4499.30    566.71 o
 -10  18 -11      276.70      304.83    423.65 o
  -8  18 -11      272.76      -37.25    383.74 o
  -6  18 -11      776.22      751.85    392.67 o
  -4  18 -11     1226.38     1214.00    432.48 o
  -2  18 -11      339.63      239.04    317.51 o
   0  18 -11      615.51      636.45    323.92 o
   2  18 -11    15202.25    15306.10    904.88 o
   4  18 -11      212.56      125.84    265.01 o
   6  18 -11     2046.27     1543.98    360.73 o
   8  18 -11      704.06      879.70    415.85 o
  10  18 -11      321.73      160.31    411.85 o
  -9  19 -11     2034.85     2336.79    524.46 o
  -7  19 -11     1020.71      867.48    433.69 o
  -5  19 -11    16336.37    16451.48   1072.68 o
  -3  19 -11    15905.32    15216.94    960.96 o
  -1  19 -11     9285.63     9826.24    942.50 o
   1  19 -11     1970.87     2126.29    422.91 o
   3  19 -11     8394.89     8258.31    672.53 o
   5  19 -11    14142.12    14986.83   1185.07 o
   7  19 -11    19334.39    19315.14   1124.42 o
   9  19 -11     8594.08     8266.89    709.50 o
  11  19 -11     1817.67     1531.11    496.55 o
  -8  20 -11    18695.25    19120.80   1186.03 o
  -6  20 -11    17101.19    16647.46   1088.32 o
  -4  20 -11    13310.93    13035.07    952.90 o
  -2  20 -11    15857.69    16134.58    985.81 o
   0  20 -11    16286.87    15897.32   1183.29 o
   2  20 -11    27666.55    29042.44   1508.61 o
   4  20 -11    19149.13    19607.80   1115.42 o
   6  20 -11    25538.37    25451.84   1605.64 o
   8  20 -11    25368.02    27234.42   2200.38 o
  10  20 -11     9603.34     9127.87   1258.69 o
  -9  21 -11    16173.29    16357.72   1118.78 o
  -7  21 -11    19743.88    20650.90   1245.24 o
  -5  21 -11    16219.61    15928.04   1062.29 o
  -3  21 -11    12614.80    11622.00    885.58 o
  -1  21 -11    14923.03    14921.56   1209.66 o
   1  21 -11    11308.76    10650.35   1051.54 o
   3  21 -11    10422.17    10803.27    826.12 o
   5  21 -11    25446.78    25749.17   1695.21 o
   7  21 -11    12065.68    13623.07   1153.55 o
   9  21 -11     6982.57     6088.35   1156.13 o
  -8  22 -11     3618.64     3502.64    607.74 o
  -6  22 -11     4392.70     4450.29    621.38 o
  -4  22 -11     4695.56     4684.48    613.95 o
  -2  22 -11     7616.93     8372.36    753.68 o
   0  22 -11     3806.64     3254.17    622.58 o
   2  22 -11     3940.83     3619.26    664.31 o
   4  22 -11     5211.52     4999.87    599.66 o
   6  22 -11     6754.18     6332.94    840.25 o
   8  22 -11      705.75      466.18    736.57 o
  10  22 -11     1558.85     1277.34    857.78 o
  -7  23 -11     1898.70     2596.65    566.69 o
  -5  23 -11     3055.55     3093.19    578.11 o
  -3  23 -11      549.12      709.90    428.69 o
  -1  23 -11     1938.04     2767.61    631.98 o
   1  23 -11     7234.57     7182.43    879.68 o
   3  23 -11     3464.83     3612.22    703.94 o
   5  23 -11     1867.06     1654.40    611.43 o
   7  23 -11     3383.19     4466.03   1025.60 o
   9  23 -11     2382.60     2489.42    913.72 o
  -6  24 -11    13896.45    14625.35   1081.09 o
  -4  24 -11    11567.12    12582.04    980.86 o
  -2  24 -11    19179.57    18699.11   1185.85 o
   0  24 -11    10299.58     9807.20   1041.67 o
   2  24 -11     5140.11     4816.84    792.09 o
   4  24 -11    33824.09    33760.98   3160.72 o
   6  24 -11    26082.55    25400.83   1718.29 o
   8  24 -11     7628.08     9137.19   1351.93 o
  -5  25 -11    15585.54    16407.77   1302.74 o
  -3  25 -11    16424.13    15950.78   1134.35 o
  -1  25 -11    13380.53    12598.94   1477.80 o
   1  25 -11     5832.33     6754.33    904.34 o
   3  25 -11     8940.15     9078.00   1029.87 o
   5  25 -11    37407.37    37639.63   3431.11 o
   7  25 -11    29049.03    31597.89   2703.86 o
  -6  26 -11     6262.94     5576.24    746.34 o
  -4  26 -11     9804.61    10095.30    907.14 o
  -2  26 -11     8336.09     7653.37    802.74 o
   0  26 -11     7841.84     7198.59    945.23 o
   2  26 -11      925.80      490.57    552.17 o
   4  26 -11    11325.83    12008.88   1734.20 o
   6  26 -11    13745.61    14470.33   2079.18 o
  -5  27 -11      148.65      473.36    491.34 o
  -3  27 -11     2985.10     2845.37    623.52 o
  -1  27 -11     2348.73     2796.09    728.48 o
   1  27 -11      567.71      467.45    579.16 o
   3  27 -11      776.50      820.48    932.37 o
   5  27 -11     1817.62     1892.70   1044.25 o
  -4  28 -11    10243.29    10872.21    992.72 o
  -2  28 -11     4709.30     4014.43    690.64 o
   0  28 -11     1769.68     2072.50    707.60 o
   2  28 -11     5115.89     5713.22    921.22 o
   4  28 -11     6299.48     5762.02   1407.87 o
  -1  29 -11     7054.05     7453.67   1024.41 o
   1  29 -11    10713.44     9295.32   1163.51 o
   3  29 -11    24013.46    23504.95   2787.78 o
 -12   0 -10    45096.98    51196.23   3682.85 o
 -10   0 -10    13724.58    15812.93   1585.02 o
  -8   0 -10    12317.85    13696.46   1333.28 o
  -6   0 -10    45507.93    44436.58   3421.78 o
  -2   0 -10    33585.88    31795.39   1192.50 o
   0   0 -10    56382.27    55205.61   1654.19 o
   2   0 -10    17185.55    16467.84    516.54 o
   4   0 -10      882.11      870.01    141.67 o
   6   0 -10     8253.78     8111.36    337.22 o
   8   0 -10    82094.76    80846.62   2354.72 o
  10   0 -10    42702.40    45471.50   3421.78 o
 -11   1 -10    23258.63    22908.68   1201.70 o
  -9   1 -10     8565.90     9158.06    653.90 o
  -5   1 -10    62912.13    60966.26   2927.13 o
  -1   1 -10    27731.54    27023.95    775.96 o
   1   1 -10    81064.22    80340.97   1637.11 o
   3   1 -10    26370.54    25153.99    612.40 o
   5   1 -10    18651.46    18272.89    475.86 o
   7   1 -10     7936.22     7348.46    225.81 o
   9   1 -10    22974.98    23022.73    697.92 o
  11   1 -10    16647.16    16307.45   1106.65 o
 -12   2 -10      503.22      282.10    338.30 o
 -10   2 -10      364.14       22.63    293.49 o
  -8   2 -10    11314.93    11519.53    727.47 o
  -6   2 -10    11981.99    12174.53    853.75 o
  -4   2 -10      397.64      158.22    153.47 o
  -2   2 -10    10934.71    11341.13    389.67 o
   0   2 -10    10098.95    10300.75    306.42 o
   2   2 -10    20545.53    20660.57    456.33 o
   4   2 -10    13293.33    13170.28    371.75 o
   6   2 -10       68.25      281.82     91.52 o
   8   2 -10     2659.64     2748.69    159.07 o
  10   2 -10     1372.11     1013.88    222.63 o
  12   2 -10      867.40      341.43    303.06 o
 -11   3 -10     6145.45     6678.67    585.02 o
  -9   3 -10     7812.00     8662.83    773.63 o
  -7   3 -10     3647.84     4206.81    426.22 o
  -5   3 -10    12424.85    11566.57    663.71 o
  -3   3 -10     8910.32     8254.54    374.90 o
  -1   3 -10    16110.79    15939.25    475.37 o
   1   3 -10    19356.91    18696.37    516.57 o
   3   3 -10    13314.14    12750.11    390.78 o
   5   3 -10    15794.75    16097.59    434.46 o
   7   3 -10    12328.69    11523.00    341.12 o
   9   3 -10    12792.57    12525.37    573.47 o
  11   3 -10     5233.30     4432.16    355.77 o
  13   3 -10     4824.59     4046.47    507.13 o
 -12   4 -10    18105.32    18803.49   1041.32 o
 -10   4 -10    19851.49    21225.37   1379.79 o
  -8   4 -10    22192.75    22928.19   1282.19 o
  -6   4 -10    12741.42    13118.15    758.85 o
  -4   4 -10    34950.95    32885.08   1167.59 o
  -2   4 -10    26420.02    24826.65    671.36 o
   0   4 -10    61200.14    61408.79   1398.55 o
   2   4 -10    42000.79    40779.86   1065.03 o
   4   4 -10    36107.22    34136.43    914.71 o
   6   4 -10    22252.79    21592.48    575.17 o
   8   4 -10    22684.17    22622.23    773.76 o
  10   4 -10    48230.54    48733.09   1714.38 o
  12   4 -10    12844.41    12137.45    819.83 o
  14   4 -10     8666.80     7396.78    681.19 o
 -13   5 -10    20431.46    21072.41   1494.23 o
 -11   5 -10    12659.94    12917.14    854.50 o
  -9   5 -10    24259.45    24971.12   1504.63 o
  -7   5 -10    35475.74    36019.85   1763.57 o
  -5   5 -10    21609.27    20114.63    814.56 o
  -3   5 -10    57145.81    58973.30   2082.80 o
  -1   5 -10    72109.80    71453.25   1588.40 o
   1   5 -10    40957.38    40835.19    939.81 o
   3   5 -10     5724.90     5458.17    288.80 o
   5   5 -10     9279.06     8829.16    333.10 o
   7   5 -10    20968.86    21336.70    607.06 o
   9   5 -10    26507.04    26421.04   1020.07 o
  11   5 -10    18332.84    18752.04   1093.46 o
  13   5 -10    13463.95    13132.00    907.23 o
 -12   6 -10     4349.33     5174.82    717.96 o
 -10   6 -10     8591.83     9539.69    895.97 o
  -8   6 -10    10507.75    11187.94    853.75 o
  -6   6 -10     7364.73     7924.35    553.49 o
  -2   6 -10    38923.73    38927.73    973.01 o
   0   6 -10    31977.45    30700.84    737.67 o
   2   6 -10    24876.92    25581.06    658.92 o
   4   6 -10     6984.02     7474.53    286.08 o
   6   6 -10    27644.98    26458.57    685.52 o
   8   6 -10     7835.54     7836.26    340.34 o
  10   6 -10    11330.23    11097.32    648.77 o
  12   6 -10     7494.92     7652.64    573.29 o
  14   6 -10     3633.03     2658.29    537.28 o
 -13   7 -10     1194.72      517.38    521.45 o
 -11   7 -10      363.90       69.36    455.33 o
  -9   7 -10     1830.83     2034.55    506.49 o
  -7   7 -10     2262.61     2598.13    399.22 o
  -5   7 -10     3312.55     3304.00    256.28 o
  -3   7 -10     2575.23     2639.34    186.66 o
  -1   7 -10     5796.66     6356.13    270.07 o
   1   7 -10    10609.06    10848.65    375.38 o
   3   7 -10     4982.10     5327.18    252.54 o
   5   7 -10     2030.13     2066.91    155.58 o
   7   7 -10       94.86       75.82    117.66 o
   9   7 -10    13425.49    13970.53    609.69 o
  11   7 -10     1163.47      487.77    416.74 o
  13   7 -10     3400.46     2846.06    542.93 o
 -12   8 -10     3544.16     4223.66    694.32 o
 -10   8 -10     8591.80     8654.34    880.78 o
  -8   8 -10    17949.84    20361.50   1423.87 o
  -6   8 -10    28628.49    28836.51   1343.42 o
  -4   8 -10    25177.19    25654.63    768.66 o
  -2   8 -10    37561.66    37593.20   1039.70 o
   0   8 -10    66097.27    63176.96   1466.20 o
   2   8 -10    11627.50    11400.70    371.73 o
   4   8 -10    27823.28    28112.65    805.17 o
   6   8 -10    48181.70    48016.12   1243.70 o
   8   8 -10    11221.56    10650.86    426.29 o
  10   8 -10    10529.91     9982.22    666.94 o
  12   8 -10    16862.19    17116.07   1119.89 o
  14   8 -10     1773.41     1686.46    547.09 o
 -11   9 -10    10549.77    11346.26   1020.60 o
  -9   9 -10    32926.56    31741.52   1839.40 o
  -7   9 -10    33485.29    34434.34   1632.81 o
  -5   9 -10     7785.87     8429.75    623.17 o
  -3   9 -10    63928.91    65326.88   1600.54 o
  -1   9 -10    71189.51    69793.23   1656.06 o
   1   9 -10    53751.62    53006.03   1321.51 o
   3   9 -10    12370.66    13268.72    467.98 o
   5   9 -10    47694.67    46245.04   1172.88 o
   7   9 -10    10529.19     9918.77    381.84 o
   9   9 -10    21271.07    20789.83    830.02 o
  11   9 -10    32885.59    34301.85   1494.07 o
  13   9 -10    17951.06    18257.21   1224.35 o
 -12  10 -10     2709.44     2574.59    624.61 o
 -10  10 -10    17953.17    18738.03   1351.53 o
  -8  10 -10    21123.08    21990.85   1092.30 o
  -6  10 -10     8134.65     8398.06    593.99 o
  -4  10 -10    19679.32    19485.89    947.86 o
  -2  10 -10    54734.33    55313.86   1419.01 o
   0  10 -10     1695.09     1898.65    162.64 o
   2  10 -10     6638.77     6212.79    273.28 o
   4  10 -10    69375.02    70057.88   1605.70 o
   6  10 -10    31354.17    31823.20    944.85 o
   8  10 -10    16476.41    16385.39    636.05 o
  10  10 -10    12408.52    13471.93    566.45 o
  12  10 -10    17377.44    18713.57   1240.53 o
 -11  11 -10     3905.02     4488.08    992.97 o
  -9  11 -10     5886.83     5767.69    554.08 o
  -7  11 -10     8210.37     8370.60    632.04 o
  -5  11 -10    13202.10    12975.71    830.23 o
  -3  11 -10     2668.16     2570.87    258.56 o
  -1  11 -10     7719.23     7548.38    313.11 o
   1  11 -10     4658.19     4881.44    247.44 o
   3  11 -10     6847.66     7159.23    303.55 o
   5  11 -10     1739.67     1384.96    181.75 o
   7  11 -10    23254.84    24801.78    899.18 o
   9  11 -10     4504.57     4875.54    382.95 o
  11  11 -10     4413.64     4164.28    402.38 o
  13  11 -10     1605.01      531.45    792.51 o
 -12  12 -10     1522.61     1919.41    607.67 o
 -10  12 -10     5112.48     4890.40   1058.24 o
  -8  12 -10     8390.13     8649.25    670.82 o
  -6  12 -10     3804.05     3711.50    439.49 o
  -4  12 -10     5534.35     6222.39    473.53 o
  -2  12 -10    26332.49    25355.85    786.29 o
   0  12 -10    10320.59    10994.66    625.49 o
   2  12 -10    70641.55    70069.73   1899.01 o
   4  12 -10    10765.13    11351.84    443.55 o
   6  12 -10    33796.00    32774.79    946.12 o
   8  12 -10    11127.59    11310.56    538.42 o
  10  12 -10     7091.23     6355.58    454.73 o
  12  12 -10     2576.53     2092.17    387.15 o
 -11  13 -10    10666.16    11861.18   1151.47 o
  -9  13 -10     5111.03     5357.61    568.06 o
  -7  13 -10    19096.08    18503.45    995.46 o
  -5  13 -10    44304.36    44848.29   2064.40 o
  -3  13 -10    38379.27    38478.33   1549.68 o
  -1  13 -10    51939.01    53262.47   1344.83 o
   1  13 -10    10597.64     9840.10    386.45 o
   3  13 -10    75806.24    76020.27   1904.97 o
   5  13 -10    43412.73    44917.24   1292.50 o
   7  13 -10    20674.97    19793.49    779.71 o
   9  13 -10    11817.61    11820.79    550.62 o
  11  13 -10    18766.66    18916.17    949.43 o
  13  13 -10    11196.42    10545.27    700.98 o
 -10  14 -10    10243.57    10526.98    782.13 o
  -8  14 -10    23240.26    23383.42   1277.19 o
  -6  14 -10    33909.54    34160.46   1688.20 o
  -4  14 -10    63462.47    62309.41   2558.54 o
  -2  14 -10     6356.79     6645.11    417.41 o
   0  14 -10    63953.93    63105.42   1986.04 o
   2  14 -10    41158.83    41416.25   1123.94 o
   4  14 -10     7825.96     7646.25    366.95 o
   6  14 -10    34763.41    35198.95   1087.70 o
   8  14 -10     7169.97     6945.93    439.27 o
  10  14 -10    11526.33    11605.96    730.46 o
  12  14 -10     6794.83     6635.96    577.07 o
 -11  15 -10     7595.35     8394.32    935.90 o
  -9  15 -10     2801.72     3579.03    511.12 o
  -7  15 -10     6692.91     7080.67    622.15 o
  -5  15 -10     6541.02     6723.27    571.92 o
  -3  15 -10     2410.88     2803.99    520.33 o
  -1  15 -10     5337.37     5357.82    445.12 o
   1  15 -10     3958.12     4094.40    280.37 o
   3  15 -10    23011.30    24071.82    717.66 o
   5  15 -10     6595.70     6475.70    376.50 o
   7  15 -10    34218.48    34420.96   1361.91 o
   9  15 -10     2269.29     2279.99    431.39 o
  11  15 -10     2549.45     2148.06    430.27 o
 -10  16 -10     1194.57     1116.68    432.76 o
  -8  16 -10     3667.00     3453.60    517.03 o
  -6  16 -10     1829.62     1998.31    419.90 o
  -4  16 -10     3358.47     3392.48    455.49 o
  -2  16 -10      311.22      415.51    237.78 o
   0  16 -10     6219.17     6291.25    468.21 o
   2  16 -10     2167.27     1984.35    263.07 o
   4  16 -10      679.35      738.68    219.98 o
   6  16 -10     3371.92     3802.74    400.56 o
   8  16 -10     3992.82     4486.53    506.98 o
  10  16 -10      114.72      231.33    365.22 o
  12  16 -10     3102.19     3847.16    532.55 o
 -11  17 -10     3137.09     3488.03    741.50 o
  -9  17 -10     7088.13     6765.44    679.84 o
  -7  17 -10    14012.89    12782.49    900.46 o
  -5  17 -10     5078.79     4706.10    521.60 o
  -3  17 -10    31853.57    31811.81   1709.69 o
  -1  17 -10     9535.91     8873.12    680.91 o
   1  17 -10    40501.08    39613.56   1423.12 o
   3  17 -10    13290.55    14193.44    657.87 o
   5  17 -10    13645.58    14996.79    678.44 o
   7  17 -10    35251.63    35576.69   1396.58 o
   9  17 -10    23322.56    23457.08   1138.04 o
  11  17 -10     2988.78     3490.10    524.16 o
 -10  18 -10    11147.51    12031.09    903.84 o
  -8  18 -10    17955.02    17381.12   1097.27 o
  -6  18 -10    25611.06    24586.42   1344.64 o
  -4  18 -10    23785.59    23745.53   1311.52 o
  -2  18 -10    60009.03    60983.59   2617.95 o
   0  18 -10    23667.27    24474.81   1254.77 o
   2  18 -10    36144.06    37137.88   1646.21 o
   4  18 -10    35602.71    34574.69   1215.18 o
   6  18 -10    26377.58    26696.58   1171.32 o
   8  18 -10    41607.81    40774.50   1848.29 o
  10  18 -10     5036.43     4824.22    575.27 o
  -9  19 -10     8138.20     9067.17    778.66 o
  -7  19 -10    12263.03    11554.01    878.84 o
  -5  19 -10    16674.87    16815.71   1067.68 o
  -3  19 -10    31518.25    30842.29   1551.53 o
  -1  19 -10     6834.92     6495.45    747.74 o
   1  19 -10    21678.83    22564.88   1349.17 o
   3  19 -10    25087.74    25677.36   1330.97 o
   5  19 -10    29346.04    30894.30   1256.15 o
   7  19 -10    11302.33    11026.51    714.57 o
   9  19 -10     5819.38     6786.73    660.41 o
  11  19 -10     5193.97     5992.99    650.27 o
  -8  20 -10     2065.62     2689.88    524.61 o
  -6  20 -10     7350.07     6867.17    687.18 o
  -4  20 -10     9766.08     9423.25    782.14 o
  -2  20 -10       89.89      -49.10    323.69 o
   0  20 -10     4875.20     5267.87    677.00 o
   2  20 -10     1137.86     1417.46    381.44 o
   4  20 -10     8422.73     7781.28    668.28 o
   6  20 -10     2392.98     2561.37    586.32 o
   8  20 -10     1577.02      699.27    699.27 o
  10  20 -10     2180.50     2452.12    811.16 o
  -9  21 -10     4052.30     4615.52    629.99 o
  -7  21 -10     5235.38     5659.66    663.19 o
  -5  21 -10     3043.30     3163.91    533.00 o
  -3  21 -10     4426.20     4645.95    555.92 o
  -1  21 -10    11032.74     9913.30   1015.04 o
   1  21 -10     4588.83     3936.49    684.13 o
   3  21 -10     7246.41     7195.52    627.21 o
   5  21 -10    13668.39    13665.58   1161.81 o
   7  21 -10     4695.84     5400.94    771.19 o
   9  21 -10     3243.51     3114.10    876.42 o
  -8  22 -10    12361.64    11248.88    920.94 o
  -6  22 -10    18822.69    19224.62   1202.41 o
  -4  22 -10    16607.23    14544.07   1000.78 o
  -2  22 -10    25506.58    24334.52   1406.01 o
   0  22 -10     9165.66     8896.49    972.81 o
   2  22 -10    16891.50    18139.88   1358.73 o
   4  22 -10    49316.72    51150.90   2230.95 o
   6  22 -10    38297.66    38677.70   2281.80 o
   8  22 -10     3189.69     3216.66    923.04 o
  10  22 -10     6343.39     6358.74   1156.13 o
  -7  23 -10    32462.04    31296.52   1680.35 o
  -5  23 -10    16910.72    16745.27   1113.98 o
  -3  23 -10    13783.44    13958.11    989.91 o
  -1  23 -10    29458.67    30036.28   1882.17 o
   1  23 -10    12796.64    13123.67   1154.73 o
   3  23 -10    20893.47    19504.59   1440.17 o
   5  23 -10    50315.41    50596.96   2792.66 o
   7  23 -10    24971.41    25602.76   1663.15 o
   9  23 -10     3385.39     2843.72    978.98 o
  -6  24 -10     5489.57     5568.31    701.17 o
  -4  24 -10     5887.25     4971.08    651.21 o
  -2  24 -10     7203.52     6996.02    729.43 o
   0  24 -10     1389.19     1212.42    543.64 o
   2  24 -10     3932.58     3740.32    787.85 o
   4  24 -10    14183.80    15570.52   1930.00 o
   6  24 -10    10914.51    10815.48   1081.81 o
   8  24 -10      928.26      335.65    811.16 o
  -7  25 -10      217.48      602.64    493.37 o
  -5  25 -10       77.28      157.97    439.19 o
  -3  25 -10      635.25      399.51    442.86 o
  -1  25 -10      154.98      153.03    494.33 o
   1  25 -10     1031.32      915.23    548.11 o
   3  25 -10      169.12      101.28    474.67 o
   5  25 -10     1474.70     2163.09    969.66 o
   7  25 -10       69.62       74.59    773.86 o
  -6  26 -10     3673.47     3197.99    627.91 o
  -4  26 -10     4971.58     5119.09    701.37 o
  -2  26 -10    12856.92    12902.67    971.02 o
   0  26 -10     9477.07    10275.03   1084.14 o
   2  26 -10     2157.24     2104.98    647.81 o
   4  26 -10    17123.77    14936.51   2032.56 o
   6  26 -10    14462.00    17379.31   2135.12 o
  -5  27 -10    18683.28    17686.90   1233.85 o
  -3  27 -10    24519.18    22590.59   1402.20 o
  -1  27 -10    16259.65    15318.63   1386.84 o
   1  27 -10    11491.20    11884.78   1221.36 o
   3  27 -10    20400.74    21975.87   2461.45 o
   5  27 -10    30640.61    30544.32   3030.19 o
  -4  28 -10     7463.43     8454.69    947.61 o
  -2  28 -10     1359.09     1284.79    546.94 o
   0  28 -10    10516.49     9606.78   1122.32 o
   2  28 -10    16382.93    15871.59   1438.37 o
   4  28 -10    16816.66    14283.85   2088.50 o
   6  28 -10    15074.03    14759.36   2041.88 o
  -3  29 -10     1508.30     1404.53    572.60 o
  -1  29 -10     2243.45     1871.22    714.75 o
   1  29 -10     1530.89     1114.02    674.58 o
   3  29 -10      812.97     1016.28    997.63 o
   0  30 -10     1867.02     1797.21    747.74 o
   2  30 -10     4378.08     4288.88   1314.64 o
 -11   1  -9     8467.80     8983.16    790.00 o
  -9   1  -9     4509.15     4621.89    390.09 o
  -7   1  -9     8441.77     8592.06    469.55 o
  -5   1  -9    14855.80    13951.08    906.06 o
  -3   1  -9     4682.27     4439.59    249.07 o
  -1   1  -9    85770.98    87506.13   2400.12 o
   1   1  -9    49241.56    48243.68   1012.88 o
   3   1  -9     4927.70     4639.95    172.28 o
   5   1  -9     6996.24     6914.04    215.47 o
   7   1  -9    31647.37    30010.20    695.11 o
   9   1  -9    44333.19    41377.07   2188.34 o
  11   1  -9    10728.62    10240.45    815.52 o
 -12   2  -9    33875.15    36228.47   1608.37 o
 -10   2  -9    11965.46    12967.08    782.85 o
  -8   2  -9     6225.78     6730.57    555.98 o
  -6   2  -9    49795.63    48633.11   1957.50 o
  -4   2  -9    21546.10    20834.19    983.23 o
  -2   2  -9    61041.83    59927.52   1431.28 o
   0   2  -9   143560.17   144873.00   3355.29 o
   2   2  -9     9920.25     8429.20    257.40 o
   4   2  -9     6942.10     6681.43    216.13 o
   6   2  -9    40871.63    39698.45    891.05 o
   8   2  -9    82916.31    82469.74   2438.03 o
  10   2  -9    22954.31    23058.45    885.04 o
  12   2  -9     7487.57     6834.25    745.89 o
 -11   3  -9    19163.76    19395.98   1037.45 o
  -9   3  -9     7115.19     8041.47    890.41 o
  -7   3  -9     5001.84     5328.08    381.20 o
  -3   3  -9    53948.97    51460.73   1580.53 o
  -1   3  -9    84980.34    85761.52   2183.84 o
   1   3  -9    41794.29    40837.58   1016.48 o
   3   3  -9    25987.70    25500.71    602.30 o
   5   3  -9    39782.43    39921.02    903.62 o
   7   3  -9    67044.61    67811.81   1967.56 o
   9   3  -9    43085.92    42332.16   1481.10 o
  11   3  -9    14050.89    14536.20    727.47 o
  13   3  -9    10966.89     9817.06    717.92 o
 -12   4  -9     4134.31     4352.34    649.89 o
 -10   4  -9     6044.59     6342.09    715.41 o
  -8   4  -9     2909.90     3092.19    465.87 o
  -6   4  -9    16139.12    16981.64    720.92 o
  -4   4  -9    60952.06    60694.48   2239.55 o
  -2   4  -9    15280.50    15122.80    442.51 o
   0   4  -9    17166.80    17945.91    475.68 o
   2   4  -9     4761.48     5249.50    193.12 o
   4   4  -9    20320.88    19960.38    579.90 o
   6   4  -9     1759.56     1543.07    129.53 o
   8   4  -9     5775.50     5260.45    308.21 o
  10   4  -9    10432.62     9548.70    506.07 o
  12   4  -9     1709.63     1214.29    388.81 o
  14   4  -9     2167.61     1828.20    484.27 o
 -13   5  -9     3240.48     3981.20   1118.84 o
 -11   5  -9     5048.19     5413.71    525.09 o
  -9   5  -9      853.48     1354.21    430.89 o
  -7   5  -9     3954.27     4148.43    524.10 o
  -5   5  -9    18685.73    18580.81    640.16 o
  -3   5  -9     5799.65     5723.36    245.76 o
  -1   5  -9    29428.16    29501.57    758.82 o
   1   5  -9     7032.34     7360.67    245.91 o
   3   5  -9    21128.64    21014.47    541.95 o
   5   5  -9    13275.82    12795.45    420.07 o
   7   5  -9     6612.93     6490.40    287.24 o
   9   5  -9       24.53       86.95    192.41 o
  11   5  -9     1989.16      969.66    388.98 o
  13   5  -9     7800.62     7671.58    695.49 o
 -12   6  -9     5466.69     6549.02    765.96 o
 -10   6  -9    28402.36    29970.55   1727.22 o
  -8   6  -9    10510.66    10738.59    906.35 o
  -6   6  -9    12966.29    12980.41    659.31 o
  -4   6  -9    39347.66    39341.52   1237.94 o
  -2   6  -9   124117.40   123791.91   3018.23 o
   0   6  -9    80663.77    78565.13   1920.00 o
   2   6  -9     1621.17     1444.29    159.23 o
   4   6  -9    38237.33    37681.03    935.71 o
   6   6  -9    58610.92    57859.25   1404.37 o
   8   6  -9    38012.25    37767.98   1382.67 o
  10   6  -9     8621.52     7606.16    526.81 o
  12   6  -9    10958.26    10186.99    783.22 o
  14   6  -9     4931.66     3897.88    573.12 o
 -13   7  -9    12004.12    11673.15   1016.68 o
 -11   7  -9     7930.46     8690.16   1062.90 o
  -9   7  -9    21934.32    23025.45   1384.45 o
  -5   7  -9    15681.93    15028.99    876.82 o
  -3   7  -9   109633.95   110359.30   2752.85 o
  -1   7  -9    47861.67    46478.64   1029.37 o
   1   7  -9    26708.59    27256.74    738.84 o
   3   7  -9    41953.91    41665.44    989.08 o
   5   7  -9    59356.27    58791.49   1482.70 o
   7   7  -9    15309.46    15491.24    477.32 o
   9   7  -9    39224.55    40761.98   1957.54 o
  11   7  -9    26203.99    27624.96   1208.86 o
  13   7  -9    14864.46    15864.08   1062.16 o
 -12   8  -9     2558.17     2688.12    764.54 o
 -10   8  -9     4594.05     4175.47    631.98 o
  -8   8  -9    18579.17    19679.44    983.61 o
  -2   8  -9    24283.10    23444.95    653.52 o
   0   8  -9    20675.92    20350.08    534.38 o
   2   8  -9    27303.78    28184.77    730.21 o
   4   8  -9     3731.24     3808.08    205.33 o
   6   8  -9    12269.60    12296.33    405.38 o
   8   8  -9    28135.97    28679.70    921.53 o
  10   8  -9     3807.14     3715.29    411.95 o
  12   8  -9    12678.89    12071.11    924.16 o
  14   8  -9     3006.56     2065.49    556.36 o
 -13   9  -9       95.62       18.71    472.67 o
 -11   9  -9     2846.24     3755.60    633.00 o
  -9   9  -9     2909.33     3413.73    571.76 o
  -7   9  -9     6283.83     6458.59    527.92 o
  -5   9  -9      546.71      567.93    242.03 o
  -3   9  -9    13817.53    14353.63    525.41 o
  -1   9  -9    13744.04    14009.75    406.86 o
   1   9  -9    30470.20    30553.00    791.14 o
   3   9  -9    16050.31    16661.00    481.79 o
   5   9  -9    25504.41    26492.97    752.09 o
   7   9  -9    11561.94    11134.98    427.78 o
   9   9  -9     4420.46     4493.30    333.89 o
  11   9  -9     1584.25      293.94    428.78 o
  13   9  -9      673.32      394.58    502.77 o
 -12  10  -9     5159.26     5840.56    753.97 o
 -10  10  -9     5164.29     5584.87   1025.60 o
  -8  10  -9    19194.48    19742.99   1047.55 o
  -6  10  -9    11611.54    11255.63    687.41 o
  -4  10  -9    20214.50    20081.37    702.39 o
  -2  10  -9    66610.90    69772.25   1907.16 o
   0  10  -9    20498.52    20272.02   1418.35 o
   2  10  -9    47716.93    49799.80   1224.07 o
   4  10  -9    22445.80    21737.69    666.76 o
   6  10  -9    49657.43    47267.42   1254.94 o
   8  10  -9     6360.37     5951.78    349.47 o
  10  10  -9    10587.04    10110.62    476.62 o
  12  10  -9     8999.18     8140.90    799.15 o
  14  10  -9     2305.02     1416.79    601.29 o
 -11  11  -9    21144.35    21073.76   2023.23 o
  -9  11  -9    12851.23    12234.56    852.50 o
  -7  11  -9    22504.61    23331.44   1257.25 o
  -5  11  -9    53823.34    58250.36   2272.98 o
  -3  11  -9    35685.86    35733.53   1158.68 o
  -1  11  -9   130177.06   132132.72   3302.25 o
   1  11  -9    25541.61    25562.79    652.04 o
   3  11  -9     8255.26     8394.21    324.39 o
   5  11  -9    62639.82    61340.45   1705.23 o
   7  11  -9    54313.71    53383.09   1661.96 o
   9  11  -9     8008.10     8640.25    448.79 o
  11  11  -9    11920.91    11544.30    598.26 o
  13  11  -9    11683.33    12281.39   1029.11 o
 -12  12  -9    19628.73    21156.11   1466.63 o
 -10  12  -9     6874.23     6573.13    781.06 o
  -8  12  -9     5950.54     6147.92    543.67 o
  -6  12  -9    18521.09    18719.08    969.96 o
  -4  12  -9    25758.20    26246.67   1046.25 o
  -2  12  -9    29392.74    28801.65    984.07 o
   0  12  -9    30866.26    33002.23    946.10 o
   2  12  -9    33120.93    34436.19    931.48 o
   4  12  -9    11673.01    11239.03    464.59 o
   6  12  -9   109040.23   111054.17   3002.81 o
   8  12  -9    18465.93    18619.72    651.03 o
  10  12  -9    16374.65    17510.46    759.21 o
  12  12  -9    13949.89    13995.11    774.83 o
 -11  13  -9     2424.65     2578.24    621.74 o
  -9  13  -9     4045.83     4490.60    504.33 o
  -7  13  -9      528.78      487.00    319.64 o
  -5  13  -9     9280.85    10012.04    739.18 o
  -3  13  -9    12642.17    12663.57    636.80 o
  -1  13  -9     1402.15     1258.17    194.67 o
   1  13  -9     1056.37      527.13    157.70 o
   3  13  -9    23035.90    22691.62    674.59 o
   5  13  -9      544.68      502.98    180.67 o
   7  13  -9     7700.97     7814.41    411.52 o
   9  13  -9    11028.24    10552.07    587.95 o
  11  13  -9     2530.58     1497.68    384.61 o
  13  13  -9     5275.11     4370.94    491.42 o
 -12  14  -9     2526.16     2225.85    759.88 o
 -10  14  -9     6480.01     6045.76    607.80 o
  -8  14  -9      927.96      788.56    358.93 o
  -6  14  -9    10575.43    10597.01    703.20 o
  -4  14  -9     5796.06     5913.32    503.96 o
  -2  14  -9     5830.72     5347.21    356.48 o
   0  14  -9     4668.90     4733.65    275.89 o
   2  14  -9     2687.36     2756.31    229.60 o
   4  14  -9     3240.00     3382.92    269.05 o
   6  14  -9     9883.63     9773.14    407.75 o
   8  14  -9     1888.09     1634.31    283.21 o
  10  14  -9     2641.64     2731.59    423.32 o
  12  14  -9     4866.48     4936.25    522.52 o
 -11  15  -9    10334.36    10315.76   1118.84 o
  -9  15  -9     9097.23     8722.88    725.18 o
  -7  15  -9    36588.66    36637.44   1605.86 o
  -5  15  -9    55647.37    54754.95   2396.74 o
  -3  15  -9    12643.01    12402.00    685.47 o
  -1  15  -9     7684.89     7612.91    422.85 o
   1  15  -9    68444.08    69103.98   1737.64 o
   3  15  -9    37052.30    38235.11   1087.78 o
   5  15  -9     6949.26     6800.75    340.09 o
   7  15  -9    31817.69    30188.87   1192.31 o
   9  15  -9    17855.89    16420.42    900.05 o
  11  15  -9     2604.84     2380.08    437.50 o
  13  15  -9     8181.46     6960.15    625.21 o
 -10  16  -9     7272.14     7087.66    662.38 o
  -8  16  -9    15485.92    15841.38    952.02 o
  -6  16  -9    40167.88    41334.06   1865.27 o
  -4  16  -9    75856.92    76130.70   3169.90 o
  -2  16  -9     1345.21     1072.22    540.77 o
   0  16  -9    26902.34    26637.96   1065.90 o
   2  16  -9    97895.77   100260.79   2336.03 o
   4  16  -9    48460.91    49385.47   1482.33 o
   6  16  -9     8670.39     8254.47    534.02 o
   8  16  -9    34079.89    35489.12   1510.17 o
  10  16  -9    23427.53    23139.13   1155.73 o
  12  16  -9     6815.56     6255.72    609.43 o
 -11  17  -9     5192.33     6357.95    856.76 o
  -9  17  -9     7608.32     6997.51    656.09 o
  -7  17  -9    13713.78    13163.19    906.55 o
  -5  17  -9    12618.64    12423.10    859.41 o
  -3  17  -9     6210.80     6793.01    636.70 o
  -1  17  -9     8474.61     8134.85    639.45 o
   1  17  -9    51064.46    52325.02   1621.16 o
   3  17  -9    18611.82    18392.27    715.47 o
   5  17  -9     4429.73     4956.23    391.65 o
   7  17  -9    23262.84    22981.09   1029.82 o
   9  17  -9     4686.06     4443.62    545.66 o
  11  17  -9     5613.99     5606.69    586.38 o
 -10  18  -9      678.67      533.19    411.57 o
  -8  18  -9       50.51      229.67    363.82 o
  -6  18  -9     1532.25     1075.37    392.04 o
  -4  18  -9     9699.44     9793.52    764.27 o
  -2  18  -9     1301.95     1147.47    345.29 o
   0  18  -9     3073.11     3084.26    425.56 o
   2  18  -9     1739.12     1998.48    301.63 o
   4  18  -9     3166.75     3322.87    350.12 o
   6  18  -9     2031.02     2066.16    368.29 o
   8  18  -9       46.00        5.19    368.73 o
  10  18  -9       43.78      -30.44    373.41 o
  12  18  -9      684.85      980.61    472.29 o
  -9  19  -9     3248.09     3427.41    553.31 o
  -7  19  -9     8305.27     8510.44    728.29 o
  -5  19  -9    26362.20    26537.96   1348.87 o
  -3  19  -9    14345.48    13991.12   1035.01 o
  -1  19  -9      260.48      106.39    368.49 o
   1  19  -9    16650.91    18210.15   1005.83 o
   3  19  -9    16722.72    16351.28    955.45 o
   5  19  -9     3391.85     3146.73    356.62 o
   7  19  -9     3230.62     3137.94    421.15 o
   9  19  -9     6198.97     5995.18    610.02 o
  11  19  -9     6993.84     7938.17    714.54 o
 -10  20  -9    11679.54    12184.15    920.91 o
  -8  20  -9    27414.51    26170.60   1433.19 o
  -6  20  -9    35334.48    34527.64   1670.06 o
  -4  20  -9    18703.63    19115.09   1094.22 o
  -2  20  -9    12541.15    12977.26   1084.38 o
   0  20  -9    19767.58    20726.18   1391.04 o
   2  20  -9    33170.95    32860.93   1615.00 o
   4  20  -9    26862.67    28243.93   1393.63 o
   6  20  -9    26368.68    26217.20   1799.47 o
   8  20  -9    13976.54    13304.87   1407.87 o
  10  20  -9    10226.54    10806.13   1342.61 o
  -9  21  -9    11809.04    10592.68    869.42 o
  -7  21  -9    22048.03    21449.25   1234.10 o
  -5  21  -9    20854.71    19453.88   1142.76 o
  -3  21  -9    16049.12    16489.31   1074.34 o
  -1  21  -9     4164.76     4867.41    701.00 o
   1  21  -9    17259.47    16188.74   1287.87 o
   3  21  -9    25350.44    26179.92   1352.35 o
   5  21  -9    36381.03    38761.14   2128.01 o
   7  21  -9    13374.74    12867.72   1109.79 o
   9  21  -9     2688.64     2853.04    876.42 o
  -8  22  -9     7451.91     7887.21    765.00 o
  -6  22  -9     4477.12     4990.47    630.68 o
  -4  22  -9     2168.63     1641.74    453.88 o
  -2  22  -9     5630.18     6336.80    790.81 o
   0  22  -9    14060.56    13844.21   1147.09 o
   2  22  -9     2719.67     2237.48    448.56 o
   4  22  -9     5570.04     6574.32    645.85 o
   6  22  -9     3225.72     3199.72    657.98 o
   8  22  -9        5.79     -111.88    661.98 o
  10  22  -9      477.62      261.06    783.19 o
  -7  23  -9     2832.91     2814.60    568.39 o
  -5  23  -9     2735.72     2899.44    533.80 o
  -3  23  -9     1756.05     1418.68    443.11 o
  -1  23  -9      322.64      655.68    476.31 o
   1  23  -9     7039.98     5805.50    885.75 o
   3  23  -9     4330.41     5096.97    584.25 o
   5  23  -9     1922.75     2811.99    649.10 o
   7  23  -9     1897.31     1562.67    610.48 o
   9  23  -9     1111.41      932.37    792.51 o
  -8  24  -9    17055.32    16298.65   1145.37 o
  -6  24  -9    21478.62    21266.36   1293.58 o
  -4  24  -9     9139.28     8183.62    789.35 o
  -2  24  -9    12366.75    13026.19   1162.95 o
   0  24  -9    10188.65     9240.18   1007.09 o
   2  24  -9    13296.52    11834.89   1116.43 o
   4  24  -9    25378.97    27113.21   2750.48 o
   6  24  -9     6064.14     6729.68    878.73 o
   8  24  -9     2165.72     1128.16    848.45 o
  -7  25  -9    37710.30    34943.92   1824.17 o
  -5  25  -9    14928.45    14969.00   1080.85 o
  -3  25  -9     9376.64     8950.23    826.76 o
  -1  25  -9    18295.09    17811.14   1401.30 o
   1  25  -9    21899.79    20792.27   1512.95 o
   3  25  -9    21944.63    20325.98   1611.57 o
   5  25  -9    33485.56    34320.41   3272.61 o
   7  25  -9    11287.99    11421.49   1510.43 o
  -6  26  -9     9951.38    10120.23    908.92 o
  -4  26  -9     5777.42     4781.16    669.02 o
  -2  26  -9     7647.14     7054.38    921.87 o
   0  26  -9     7662.56     7416.38    956.39 o
   2  26  -9     2653.81     2291.18    654.77 o
   4  26  -9    24536.04    24474.62   2545.36 o
   6  26  -9    11584.28    11365.54   1780.82 o
   8  26  -9     2376.85     2023.23    969.66 o
  -5  27  -9     2119.97     2337.73    590.13 o
  -3  27  -9     5130.09     4795.31    679.43 o
  -1  27  -9     3656.54     3551.67    766.35 o
   1  27  -9     1454.41     2020.71    669.15 o
   3  27  -9     1889.32     2237.68   1006.96 o
   5  27  -9      979.53      587.39    876.42 o
  -4  28  -9     6959.34     7262.17    831.47 o
  -2  28  -9     1389.12     2041.88    692.25 o
   0  28  -9    11964.66    11041.35   1140.50 o
   2  28  -9    11764.17    12026.02   1186.05 o
   4  28  -9    14336.71    12409.79   1939.32 o
   6  28  -9     1956.01     2480.09   1146.81 o
  -3  29  -9    11793.04    10879.93    976.90 o
  -1  29  -9     6936.31     6546.62   1058.24 o
   1  29  -9    15411.98    14140.03   1392.43 o
   3  29  -9    21200.68    21919.93   2591.98 o
   5  29  -9    12131.06    12027.53   1864.73 o
  -2  30  -9     3497.42     2985.83    657.52 o
   0  30  -9     4770.39     5504.65    947.73 o
   2  30  -9    23806.33    21090.13   2564.01 o
 -12   0  -8    51979.63    55643.62   3738.79 o
 -10   0  -8     9544.70     9925.84    846.64 o
  -8   0  -8    13134.82    12260.62   1482.46 o
  -6   0  -8    86432.95    85850.61   4272.09 o
  -4   0  -8   161572.20   154414.42   6542.48 o
  -2   0  -8   135423.45   135978.47   4402.45 o
   2   0  -8   207257.05   207381.02   5515.04 o
   4   0  -8    15007.53    13954.57    518.58 o
   6   0  -8    54209.61    50510.89   1487.42 o
   8   0  -8    63761.81    60324.10   4260.91 o
  10   0  -8    53847.88    53732.27   3887.97 o
 -11   1  -8    14932.80    15463.90    895.81 o
  -9   1  -8      575.15      784.31    185.33 o
  -7   1  -8    17579.49    17288.85    803.36 o
  -5   1  -8    89758.77    87819.39   2944.99 o
  -3   1  -8    48115.93    47366.91   1411.62 o
  -1   1  -8    22934.34    23454.72    644.52 o
   3   1  -8    28650.88    28769.62    666.53 o
   5   1  -8     5074.58     4905.10    167.08 o
   7   1  -8    16303.56    14686.09    515.31 o
   9   1  -8    54078.98    49702.18   2549.35 o
  11   1  -8     9870.88     9671.74    765.50 o
 -12   2  -8      452.64     -261.06    475.51 o
 -10   2  -8      754.19     1080.94    302.67 o
  -8   2  -8     2202.20     2031.75    338.36 o
  -6   2  -8     3587.59     3438.43    295.56 o
  -4   2  -8     7878.67     7960.98    379.72 o
  -2   2  -8    15415.53    15864.86    476.85 o
   0   2  -8     2832.39     3141.32    146.01 o
   2   2  -8     2381.58     2552.87    113.46 o
   4   2  -8    21081.61    22742.39    548.70 o
   6   2  -8    10954.92    11500.91    405.35 o
   8   2  -8     9477.75     9216.94    384.93 o
  10   2  -8      785.53      874.81    232.88 o
 -11   3  -8     9829.87     9902.73    664.41 o
  -9   3  -8     1008.59      601.33    357.09 o
  -7   3  -8    10846.60    11298.66    599.80 o
  -5   3  -8    10914.89    10787.89    500.05 o
  -3   3  -8    21959.92    20825.87    607.11 o
  -1   3  -8    35121.04    35888.41   1139.96 o
   1   3  -8      449.86      650.07     83.40 o
   3   3  -8    32171.19    32280.28    742.34 o
   5   3  -8     4449.11     4623.36    190.53 o
   7   3  -8    11154.85    10678.84    429.13 o
   9   3  -8    15299.05    15149.65    635.91 o
  11   3  -8     6680.98     6781.61    549.76 o
  13   3  -8     2341.35     1285.71    647.99 o
 -12   4  -8    24562.58    25338.72   1567.77 o
 -10   4  -8    17869.40    19203.21   1210.48 o
  -8   4  -8     6389.79     6629.11    623.00 o
  -6   4  -8    16241.00    15928.11    695.76 o
  -4   4  -8   155880.80   155281.86   4326.59 o
  -2   4  -8   105014.94   105331.39   2515.05 o
   0   4  -8    63628.62    63290.57   1431.05 o
   2   4  -8    25176.21    24029.00    773.27 o
   4   4  -8    56542.70    58584.99   1466.04 o
   6   4  -8    38191.21    37287.96   1032.64 o
   8   4  -8    79692.48    77359.98   2299.22 o
  10   4  -8    39459.61    38832.69   1565.50 o
  12   4  -8    12410.70    11239.77    769.25 o
  14   4  -8     9748.30     9047.71    764.00 o
 -13   5  -8    12823.88    12456.41   1696.91 o
 -11   5  -8    22844.37    22064.74   1110.31 o
  -9   5  -8    23552.20    23395.99   1565.79 o
  -7   5  -8    22284.23    22566.25   1074.52 o
  -5   5  -8    23100.13    23682.55   1258.80 o
  -3   5  -8    76910.73    77389.78   1921.98 o
  -1   5  -8   118554.54   120662.28   2602.98 o
   1   5  -8    29992.86    28379.38    813.41 o
   3   5  -8    39805.76    39572.43   1001.45 o
   5   5  -8    19424.77    17779.90    545.86 o
   7   5  -8    89116.43    89373.98   2868.13 o
   9   5  -8    32039.60    32174.12   1178.79 o
  11   5  -8    29015.09    27668.47   1446.57 o
  13   5  -8    11380.31     9681.50    787.33 o
 -12   6  -8     3067.24     3630.42    604.57 o
 -10   6  -8     2126.49     2897.28    532.21 o
  -8   6  -8     4709.30     4498.07    586.65 o
  -6   6  -8     4259.34     4019.83    314.60 o
  -4   6  -8    50357.27    50716.24   1402.30 o
  -2   6  -8    60305.25    61986.78   1420.27 o
   0   6  -8    40037.79    40119.60    956.88 o
   2   6  -8      125.82      199.83     88.86 o
   4   6  -8    30799.85    29584.84    840.44 o
   6   6  -8    23645.49    23369.41    640.59 o
   8   6  -8     7818.58     7774.18    432.24 o
  10   6  -8    11792.83    10741.07    624.52 o
  12   6  -8     5030.93     3785.52    526.93 o
  14   6  -8      443.32       60.64    425.20 o
 -13   7  -8      142.81      -59.84    413.50 o
 -11   7  -8      924.96      487.77    436.60 o
  -9   7  -8     2927.13     2832.08    501.74 o
  -7   7  -8     2166.03     2997.07    348.92 o
  -5   7  -8     6192.08     5837.31    375.70 o
  -3   7  -8    14728.01    14253.07    455.91 o
  -1   7  -8     1731.20     1646.69    124.27 o
   1   7  -8    19413.13    20801.34    541.93 o
   3   7  -8     1594.24     1867.26    133.23 o
   5   7  -8     5842.21     5844.03    244.08 o
   7   7  -8     5056.47     4858.05    228.95 o
   9   7  -8     3392.39     2830.63    343.45 o
  11   7  -8     2532.87     1547.73    442.06 o
  13   7  -8     1497.76      821.45    471.26 o
 -12   8  -8     5773.93     6592.45    787.85 o
 -10   8  -8    14329.93    14132.34   1131.15 o
  -8   8  -8     7733.38     9295.69   1221.40 o
  -6   8  -8    40564.00    40595.23   2470.77 o
  -2   8  -8    75651.84    77731.20   2092.02 o
   0   8  -8     3414.51     3184.36    166.43 o
   2   8  -8    15253.79    16702.01    444.25 o
   4   8  -8    38971.95    37181.01   1025.19 o
   6   8  -8    30636.75    30095.45    780.39 o
   8   8  -8    10063.85     9916.34    416.78 o
  10   8  -8    16789.99    17303.47    740.82 o
  12   8  -8    19713.31    17975.24   1152.33 o
  14   8  -8      472.91     -140.38    466.84 o
 -13   9  -8    10319.70    10152.15   1006.96 o
 -11   9  -8     8815.81     9216.74    902.93 o
  -9   9  -8    29122.07    30824.68   1976.62 o
  -7   9  -8     9954.81    10356.08    703.53 o
  -5   9  -8    39463.84    38872.25   1521.67 o
  -3   9  -8   147597.08   147746.33   4001.66 o
  -1   9  -8    94236.90    94037.60   2318.46 o
   1   9  -8    48442.09    50358.37   1211.70 o
   3   9  -8    28705.10    28253.70    742.36 o
   5   9  -8   109741.66   111409.80   2717.34 o
   7   9  -8    19401.22    19954.61    639.24 o
   9   9  -8    39193.94    38952.75   1365.19 o
  11   9  -8    19092.24    18185.57   1155.90 o
  13   9  -8    17246.56    16645.39   1152.33 o
 -12  10  -8     4374.26     4796.09    685.27 o
 -10  10  -8    22377.18    24868.64   2055.87 o
  -8  10  -8    19170.49    19254.77    977.67 o
  -4  10  -8    26690.83    27334.71    964.72 o
  -2  10  -8    44019.87    44742.88   1168.98 o
   0  10  -8    15288.66    15233.91    496.05 o
   2  10  -8    77151.95    80166.02   1805.16 o
   4  10  -8    25669.04    24645.13    802.70 o
   6  10  -8    39984.52    39268.12   1176.17 o
   8  10  -8    41759.52    39262.18   1217.70 o
  10  10  -8    21391.84    18801.00    897.86 o
  12  10  -8    12718.37    12444.71    983.63 o
  14  10  -8     5374.43     5182.91    734.08 o
 -11  11  -8     4626.93     4894.56    683.64 o
  -9  11  -8     3795.08     4453.77    474.40 o
  -7  11  -8    13021.25    12808.43    834.59 o
  -5  11  -8    15046.63    15100.22    881.92 o
  -3  11  -8    18186.14    18277.31    673.59 o
  -1  11  -8    20028.33    21457.44    634.58 o
   1  11  -8    17144.02    16790.14    551.90 o
   3  11  -8    20519.58    21205.50    679.71 o
   5  11  -8     3437.23     2955.62    232.53 o
   7  11  -8    19628.03    19301.98    670.19 o
   9  11  -8     5238.20     4760.45    364.42 o
  11  11  -8     2272.90     1901.68    384.00 o
  13  11  -8      265.30       22.51    499.88 o
 -12  12  -8     2815.54     2999.30    642.47 o
 -10  12  -8     6547.26     8275.97    858.83 o
  -8  12  -8    16319.94    15478.31    836.78 o
  -6  12  -8       36.51      237.62    263.43 o
  -4  12  -8    17190.82    17331.16    798.34 o
  -2  12  -8     8463.76     9205.34    398.52 o
   0  12  -8     5377.56     5190.73    303.03 o
   2  12  -8    23569.89    23159.48    687.24 o
   4  12  -8    13494.02    13442.86    496.42 o
   6  12  -8    35723.90    34975.57   1001.47 o
   8  12  -8    18322.03    17678.84    685.23 o
  10  12  -8     1222.67     1014.51    294.27 o
  12  12  -8      395.25     -338.13    341.52 o
 -11  13  -8    14236.27    15641.49   1242.73 o
  -9  13  -8    16437.72    17775.87    979.63 o
  -7  13  -8    24458.13    23616.28   1092.84 o
  -5  13  -8    42693.08    42095.82   1925.74 o
  -3  13  -8    17931.87    18160.65    828.46 o
  -1  13  -8    22939.26    22723.94    697.31 o
   1  13  -8    77772.73    79341.77   2026.86 o
   3  13  -8    32028.46    32241.07    999.39 o
   5  13  -8    14729.96    15619.40    506.05 o
   7  13  -8    23940.13    23669.70    776.73 o
   9  13  -8    32476.97    33121.86   1208.47 o
  11  13  -8    19049.93    18140.77    824.13 o
  13  13  -8     3556.63     3175.58    593.24 o
 -12  14  -8    12897.64    14459.23   1222.64 o
 -10  14  -8    20016.83    19201.81   1071.89 o
  -8  14  -8    25541.55    24808.36   1361.28 o
  -6  14  -8    30418.84    30519.41   1413.13 o
  -4  14  -8    32626.85    32208.58   1148.21 o
  -2  14  -8    30663.24    31568.46   1084.46 o
   0  14  -8    72740.33    74810.64   1907.17 o
   2  14  -8    16747.52    17320.31    536.58 o
   4  14  -8    20210.15    19838.07    632.70 o
   6  14  -8    17760.68    19259.66    604.48 o
   8  14  -8    27125.96    27029.92    967.62 o
  10  14  -8     9801.58     9620.69    662.82 o
  12  14  -8     8383.34     7814.89    625.01 o
 -11  15  -8     6918.05     6933.48    833.97 o
  -9  15  -8     2565.96     2800.26    449.44 o
  -7  15  -8     6822.00     6749.58    606.36 o
  -5  15  -8     9103.50     9335.83    675.93 o
  -3  15  -8     4251.97     3753.94    374.37 o
  -1  15  -8     9325.50     9360.95    485.41 o
   1  15  -8    34423.36    34735.88    890.02 o
   3  15  -8    27856.34    27668.19    829.79 o
   5  15  -8    10799.06    11252.53    514.40 o
   7  15  -8    15721.10    13598.90    641.24 o
   9  15  -8     4368.58     4350.34    486.97 o
  11  15  -8     7926.57     7111.81    598.07 o
  13  15  -8     4437.32     3865.48    521.24 o
 -10  16  -8      253.89      220.48    355.17 o
  -8  16  -8     1906.71     1801.35    412.45 o
  -6  16  -8     8792.77     8897.19    685.17 o
  -4  16  -8     5667.29     6940.37    563.95 o
  -2  16  -8     2835.68     2897.51    334.91 o
   0  16  -8     2747.85     3139.85    296.49 o
   2  16  -8     1716.07     1667.03    214.26 o
   4  16  -8     3392.40     3770.31    292.19 o
   6  16  -8     8738.32     8642.76    473.62 o
   8  16  -8     1720.63     1744.21    358.99 o
  10  16  -8     1477.27      797.51    406.21 o
  12  16  -8     5041.76     3951.78    536.23 o
 -11  17  -8     7761.52     6924.48    863.58 o
  -9  17  -8     8863.16     9144.58    740.97 o
  -7  17  -8    12298.96    12080.84    849.45 o
  -5  17  -8    19630.86    19500.02   1006.37 o
  -3  17  -8     9928.88    10219.77    687.05 o
  -1  17  -8    12683.65    13744.01    887.35 o
   1  17  -8    30335.96    29973.84   1005.51 o
   3  17  -8    46032.04    45440.91   1450.41 o
   5  17  -8    13312.06    12579.10    603.85 o
   7  17  -8    31901.03    30984.17   1235.60 o
   9  17  -8     6550.26     6356.22    602.24 o
  11  17  -8     4237.06     4574.05   1543.07 o
 -10  18  -8    18230.79    18139.68   1088.47 o
  -8  18  -8    18326.29    17783.02   1075.39 o
  -6  18  -8    18736.56    19205.37   1104.70 o
  -4  18  -8    35935.38    35424.75   1723.61 o
  -2  18  -8     8155.86     7831.28    941.69 o
   0  18  -8    37396.73    38610.40   1763.67 o
   2  18  -8    47605.77    48915.14   1615.02 o
   4  18  -8     9555.52     9585.31    521.89 o
   6  18  -8    15476.71    15981.96    810.31 o
   8  18  -8    27335.54    28353.09   1341.20 o
  10  18  -8     7089.17     6226.65    614.04 o
  12  18  -8    11131.50    10662.20    822.03 o
  -9  19  -8    19447.03    18728.40   1122.00 o
  -7  19  -8     8789.93     8808.98    748.87 o
  -5  19  -8    13238.29    13293.81    869.84 o
  -3  19  -8    30012.87    29331.89   1384.07 o
  -1  19  -8    12893.10    12580.50   1021.89 o
   1  19  -8    43177.29    43780.22   1946.54 o
   3  19  -8    19755.72    20441.35    987.63 o
   5  19  -8    10825.24    10501.86    572.09 o
   7  19  -8    15086.34    15680.00    841.90 o
   9  19  -8    12629.70    12251.11    860.37 o
  11  19  -8     4240.52     4357.65    590.44 o
 -10  20  -8     1112.10     1236.61    462.40 o
  -8  20  -8      580.00      905.09    426.70 o
  -6  20  -8      329.08      274.22    363.91 o
  -4  20  -8     3139.02     3207.20    484.87 o
  -2  20  -8     3318.71     3500.16    592.91 o
   0  20  -8     8275.46     7533.14    649.10 o
   2  20  -8     4657.85     4740.53    528.97 o
   4  20  -8     8137.22     8847.05    687.27 o
   6  20  -8     2763.34     2570.14    484.31 o
   8  20  -8     1164.43      707.84    422.40 o
  10  20  -8     1571.26     1575.70    773.86 o
  -9  21  -8     9981.65    11172.06    879.62 o
  -7  21  -8    10593.59    11471.52    891.33 o
  -5  21  -8     8430.56     7645.30    684.03 o
  -3  21  -8    17173.10    16172.44    964.09 o
  -1  21  -8    13317.48    12580.88   1114.13 o
   1  21  -8     8632.74     9629.50    751.80 o
   3  21  -8     9125.63    10349.17    737.11 o
   5  21  -8     6279.31     6951.80    951.01 o
   7  21  -8     4457.95     4913.44    722.06 o
   9  21  -8     2062.95     1790.14    820.48 o
  11  21  -8     1832.43     1948.65    857.78 o
  -8  22  -8    30746.55    30227.90   1599.99 o
  -6  22  -8    15873.88    15112.40   1026.12 o
  -4  22  -8     7589.92     6725.63    791.06 o
  -2  22  -8    11833.73    12292.73   1095.20 o
   0  22  -8    30077.73    30222.06   1875.58 o
   2  22  -8    25663.37    25161.01   1305.38 o
   4  22  -8    37078.27    35431.14   1675.83 o
   6  22  -8    14516.02    12463.54   1095.10 o
   8  22  -8     1105.94      839.13    727.25 o
  10  22  -8    14904.27    15402.69   1687.58 o
  -9  23  -8    22575.64    21980.16   1317.83 o
  -7  23  -8    19301.03    20382.84   1254.29 o
  -5  23  -8     4277.55     3354.05    543.31 o
  -3  23  -8    18474.46    18151.31   1104.72 o
  -1  23  -8    30585.94    29817.74   1974.54 o
   1  23  -8    13355.52    14088.11   1197.23 o
   3  23  -8    30132.29    32112.21   1585.41 o
   5  23  -8    26758.63    27096.58   2195.72 o
   7  23  -8     5806.59     6043.57    819.83 o
   9  23  -8     4094.96     3468.40    978.98 o
  -8  24  -8     3798.80     3588.02    618.22 o
  -6  24  -8     4755.02     4877.82    647.56 o
  -4  24  -8     5473.62     6070.73    677.65 o
  -2  24  -8     9770.34     9965.14   1058.01 o
   0  24  -8     5025.96     4960.07    747.74 o
   2  24  -8    12552.86    11150.97   1067.79 o
   4  24  -8    23963.14    23563.17   1343.17 o
   6  24  -8     4588.12     3971.02    744.64 o
   8  24  -8     1129.96      -65.27    736.57 o
  -7  25  -8      598.21      939.34    493.42 o
  -5  25  -8      576.47      637.69    448.50 o
  -3  25  -8      111.55      314.74    411.95 o
  -1  25  -8      502.99      528.42    507.52 o
   1  25  -8      178.69     -129.55    438.39 o
   3  25  -8      205.97      446.31    492.78 o
   5  25  -8     1108.23      335.65    764.54 o
   7  25  -8      108.47      356.45    555.66 o
   9  25  -8      472.30      727.25    848.45 o
  -6  26  -8     9503.28     8665.09    834.44 o
  -4  26  -8     7165.32     7104.26    761.29 o
  -2  26  -8    24224.16    22597.77   1660.41 o
   0  26  -8    13483.29    13965.18   1267.57 o
   2  26  -8    11426.46    12355.81   1186.70 o
   4  26  -8    23539.69    21118.09   2405.50 o
   6  26  -8    10340.83    11216.37   1706.23 o
   8  26  -8     4636.45     4167.68   1137.49 o
  -5  27  -8    14788.49    15171.38   1130.02 o
  -3  27  -8    13863.18    13541.88   1029.00 o
  -1  27  -8     9159.45     8724.47   1054.60 o
   1  27  -8    18278.79    19640.75   1487.18 o
   3  27  -8    27575.01    27294.51   1885.73 o
   5  27  -8    14142.52    13994.82   1967.29 o
  -4  28  -8     4136.29     4751.27    766.07 o
  -2  28  -8     7569.49     7266.56    982.84 o
   0  28  -8    14566.17    14296.89   1341.85 o
   2  28  -8    17531.17    16781.56   1467.36 o
   4  28  -8    10313.76    10601.00   1734.20 o
   6  28  -8     6809.81     8857.48   1603.67 o
  -3  29  -8      829.84      604.73    514.19 o
  -1  29  -8     2372.88     1916.01    711.20 o
   1  29  -8     2839.64     2807.21    750.80 o
   3  29  -8     2606.54     3048.84   1146.81 o
   5  29  -8     1016.28     1025.60   1006.96 o
  -2  30  -8     2822.83     2800.70    783.19 o
   0  30  -8    12172.93    11828.05   1259.02 o
   2  30  -8     4431.66     6302.80   1463.82 o
   4  30  -8     4694.52     3170.05   1249.37 o
 -11   1  -7     7810.65     8368.58    577.88 o
  -9   1  -7     4987.64     5359.90    329.30 o
  -7   1  -7    11442.41    11806.14    732.44 o
  -5   1  -7    29187.41    27679.45    977.29 o
  -3   1  -7    99194.24   102088.04   2503.75 o
  -1   1  -7    44707.89    46509.34    978.58 o
   1   1  -7    49873.44    48890.97   1060.20 o
   3   1  -7    18287.74    18793.46    477.25 o
   5   1  -7    21646.89    20601.07    560.60 o
   7   1  -7    57581.76    56727.14   2270.90 o
   9   1  -7    24161.34    24922.44   1403.11 o
  11   1  -7      898.10      829.81    428.89 o
 -12   2  -7    25812.14    24819.59   2023.23 o
 -10   2  -7     5376.88     6099.40    498.05 o
  -8   2  -7    20265.26    20305.33   1015.15 o
  -6   2  -7    85995.88    84044.52   3034.81 o
  -4   2  -7    84986.29    81559.31   2555.79 o
  -2   2  -7    62150.16    64100.47   1278.50 o
   0   2  -7   125121.15   125609.23   2673.34 o
   2   2  -7    77976.86    78500.64   1775.16 o
   4   2  -7    51575.08    54884.86   1138.79 o
   6   2  -7    87321.97    88452.09   2791.76 o
   8   2  -7    76362.12    74014.89   2469.98 o
  10   2  -7    12816.71    12740.49    869.58 o
 -11   3  -7    10505.02    10880.15    691.04 o
  -9   3  -7     9114.62     9889.50    606.51 o
  -7   3  -7    41630.52    40683.11   1335.13 o
  -5   3  -7    81574.49    79686.41   2620.21 o
  -3   3  -7    94987.79    95888.91   2447.06 o
  -1   3  -7   109604.63   111031.75   2559.57 o
   1   3  -7    47613.61    48298.37   1288.07 o
   3   3  -7    95627.31    97456.95   2206.00 o
   5   3  -7    48688.00    47473.70   1254.25 o
   7   3  -7    33501.20    32769.32   1007.29 o
   9   3  -7    38408.25    37322.41   1309.57 o
  11   3  -7     2844.35     2547.20    374.23 o
  13   3  -7     5337.13     4439.11    505.60 o
 -12   4  -7     1709.31     1290.37    451.52 o
 -10   4  -7     2666.25     2499.55    483.74 o
  -8   4  -7     4448.95     4846.77    504.44 o
  -6   4  -7    13110.44    13509.28    576.25 o
  -4   4  -7     9058.84     9013.51    422.55 o
  -2   4  -7    23858.18    24572.78    542.26 o
   0   4  -7    21669.86    21186.85    475.17 o
   2   4  -7    20862.10    20556.24    573.85 o
   4   4  -7    33546.54    34038.31    993.23 o
   6   4  -7    11589.04    11312.52    410.08 o
   8   4  -7    11116.61    11079.16    447.40 o
  10   4  -7    11484.52    10625.15    582.40 o
  12   4  -7     1241.83      563.70    365.50 o
  14   4  -7      139.54     -776.61    388.31 o
 -13   5  -7     6983.21     8279.41   1351.93 o
 -11   5  -7      768.73      850.83    285.63 o
  -9   5  -7     4067.24     4489.63    524.34 o
  -7   5  -7    18406.95    18109.52    752.36 o
  -5   5  -7     9086.07     9449.79    476.85 o
  -3   5  -7     4607.27     4735.58    202.79 o
  -1   5  -7    26130.68    27198.83    659.46 o
   1   5  -7     6384.41     6679.57    272.67 o
   3   5  -7     6584.70     6440.22    239.09 o
   5   5  -7     2337.01     2306.63    139.20 o
   7   5  -7     1080.81      782.83    181.63 o
   9   5  -7     5443.54     5007.14    388.73 o
  11   5  -7     3924.00     2571.77    445.99 o
  13   5  -7     2401.51     1448.16    460.23 o
 -12   6  -7     7183.65     7722.06    777.02 o
 -10   6  -7    19878.30    20683.93   1247.44 o
  -8   6  -7    26413.74    27537.78   1615.24 o
  -6   6  -7    20284.02    20986.58    875.75 o
  -4   6  -7    55471.96    55976.29   1441.84 o
  -2   6  -7    76735.62    78944.19   1736.37 o
   0   6  -7    44121.50    44236.88   1015.24 o
   2   6  -7    20707.01    21735.23    568.90 o
   4   6  -7    54851.99    52279.44   1202.98 o
   6   6  -7    78407.80    78277.17   2094.48 o
   8   6  -7    22313.69    23602.45   1071.07 o
  10   6  -7    20791.94    20232.29    804.11 o
  12   6  -7    11254.46    11637.75    842.65 o
  14   6  -7     7770.61     7281.81    720.09 o
 -13   7  -7     4885.34     6274.83   1193.43 o
 -11   7  -7    14092.52    14211.05    820.53 o
  -9   7  -7    38424.28    39609.89   2125.81 o
  -7   7  -7    14997.53    15578.49    705.22 o
  -5   7  -7    61491.98    61006.75   2363.82 o
  -3   7  -7    97516.18    96851.56   2275.81 o
  -1   7  -7    54973.73    53832.23   1228.31 o
   1   7  -7   145442.83   151524.20   3466.18 o
   3   7  -7    78235.95    79899.16   2224.24 o
   5   7  -7    51693.82    51784.68   1366.30 o
   7   7  -7    59293.98    58338.48   1922.90 o
   9   7  -7    36394.61    34905.27   1400.04 o
  11   7  -7    26475.79    24832.02   1373.17 o
  13   7  -7     7781.68     7694.88    732.42 o
 -12   8  -7     2989.43     3252.55    582.33 o
 -10   8  -7    14247.12    13582.04    823.58 o
  -8   8  -7    14433.59    14289.31    845.00 o
  -4   8  -7    19988.51    19617.73    615.12 o
  -2   8  -7    57200.58    57460.01   1360.93 o
   0   8  -7    20950.45    21848.66    680.40 o
   2   8  -7    27556.98    29283.82    706.59 o
   4   8  -7    36309.72    35652.27    934.50 o
   6   8  -7    45108.21    44485.50   1215.42 o
   8   8  -7    27388.48    26696.70   1108.81 o
  10   8  -7     1566.97     1284.54    310.53 o
  12   8  -7     9329.28     7594.17    747.22 o
  14   8  -7     4608.73     3827.66    631.26 o
 -13   9  -7      466.25      497.14    483.87 o
 -11   9  -7      859.62      909.09    455.33 o
  -9   9  -7      145.09     -109.19    318.48 o
  -7   9  -7      169.09       55.08    228.88 o
  -5   9  -7       44.90      250.10    169.57 o
  -3   9  -7     4942.06     5149.62    277.46 o
  -1   9  -7    18477.12    18871.86    560.62 o
   1   9  -7    36785.32    38885.36    956.54 o
   3   9  -7    14288.72    14064.52    453.11 o
   5   9  -7     9925.35     9423.29    371.27 o
   7   9  -7    13857.45    12826.47    449.81 o
   9   9  -7    17565.66    15725.61    774.95 o
  11   9  -7     2200.33     1995.97    510.15 o
  13   9  -7     3811.05     3628.33    631.89 o
 -12  10  -7     4183.12     4737.36    666.29 o
 -10  10  -7     6159.09     6821.28    599.78 o
  -8  10  -7    15149.36    15775.41    820.99 o
  -4  10  -7    22963.12    22917.70    777.49 o
  -2  10  -7    42653.34    42320.48   1223.96 o
   0  10  -7    30353.23    30478.62    900.28 o
   2  10  -7    52648.44    57952.21   1559.80 o
   4  10  -7    12513.04    13380.01    455.97 o
   6  10  -7    23036.13    22496.90    684.66 o
   8  10  -7    24505.92    23977.53    765.02 o
  10  10  -7    23218.83    22675.12   1092.34 o
  12  10  -7     7101.09     7213.45    756.03 o
  14  10  -7     4609.82     3379.32    670.92 o
 -13  11  -7    17100.70    17886.30   1320.24 o
 -11  11  -7    10592.08    10402.01    945.92 o
  -9  11  -7    27220.30    26522.96   1323.00 o
  -7  11  -7    24225.03    25832.43   1188.09 o
  -3  11  -7    44128.45    43941.29   1525.21 o
  -1  11  -7    78407.04    81126.77   1974.02 o
   1  11  -7    13529.12    13859.11    434.90 o
   3  11  -7    26100.95    26171.66    833.83 o
   5  11  -7    72215.66    72546.65   1878.21 o
   7  11  -7    20096.50    19051.14    581.03 o
   9  11  -7    44638.37    43388.68   1518.34 o
  11  11  -7    28343.25    27555.41   1037.72 o
  13  11  -7     7833.92     7715.01    817.71 o
 -12  12  -7    13902.61    15544.73   1172.63 o
 -10  12  -7    14652.27    14743.34   1120.78 o
  -8  12  -7    15776.86    16473.66    958.88 o
  -6  12  -7    41237.41    41597.59   1880.81 o
  -4  12  -7    32079.79    31067.58   1106.65 o
  -2  12  -7    53724.15    52625.28   1620.98 o
   0  12  -7    49976.35    49032.76   1291.92 o
   2  12  -7    69704.56    72570.16   2104.72 o
   4  12  -7    56221.46    57710.52   1658.07 o
   6  12  -7    31315.67    30615.71    905.67 o
   8  12  -7    16833.04    16386.33    637.57 o
  10  12  -7    30732.29    28778.00   1069.59 o
  12  12  -7    13725.06    13933.92    683.58 o
 -11  13  -7     3769.59     4279.63    664.31 o
  -9  13  -7     1379.02     1107.35    349.44 o
  -7  13  -7     6556.52     6149.01    723.77 o
  -5  13  -7    15358.74    14963.99    890.97 o
  -3  13  -7    24310.92    26100.31    839.00 o
  -1  13  -7     6538.16     6343.99    351.27 o
   1  13  -7    24082.15    24835.06    657.06 o
   3  13  -7    29990.88    29735.46    813.97 o
   5  13  -7    10269.19    10396.36    433.09 o
   7  13  -7    11753.38    10586.19    521.58 o
   9  13  -7     7575.99     7028.59    474.91 o
  11  13  -7     6234.69     5735.48    453.87 o
  13  13  -7     3429.52     2675.85    425.71 o
 -12  14  -7      948.76     1281.26    555.66 o
 -10  14  -7      835.27      984.22    346.63 o
  -8  14  -7    12930.28    13296.59    793.03 o
  -6  14  -7     9551.70     9798.98    662.87 o
  -4  14  -7    10184.06     9818.10    596.88 o
  -2  14  -7    12358.31    12887.30    596.57 o
   0  14  -7     5739.96     6083.60    326.68 o
   2  14  -7     3442.63     3363.68    233.75 o
   4  14  -7     8562.42     9121.03    425.24 o
   6  14  -7     5836.82     5272.86    321.52 o
   8  14  -7     7316.15     6258.23    426.09 o
  10  14  -7     9824.86     8241.53    618.05 o
  12  14  -7      825.53       13.73    367.55 o
 -11  15  -7    15764.51    16609.23   1314.96 o
  -9  15  -7    12677.57    12064.95    796.95 o
  -7  15  -7    11659.01    11292.72    727.47 o
  -5  15  -7    33514.82    34281.26   1529.71 o
  -1  15  -7    18518.28    18753.45    647.98 o
   1  15  -7    84667.82    86297.27   2229.51 o
   3  15  -7    32275.77    33022.98    965.73 o
   5  15  -7     9160.35     9831.05    440.86 o
   7  15  -7    35700.08    37158.82   1263.65 o
   9  15  -7     9502.03     8470.48    620.88 o
  11  15  -7    16603.25    17389.65    958.45 o
  13  15  -7    13814.01    13448.06    843.47 o
 -12  16  -7    22531.33    22660.14   1603.64 o
 -10  16  -7    19311.07    19943.00   1117.29 o
  -8  16  -7    12993.33    12634.57    844.51 o
  -6  16  -7    32141.24    30205.29   1464.86 o
  -4  16  -7    41881.43    41985.79   1893.26 o
  -2  16  -7     5149.27     5398.63    441.97 o
   0  16  -7    48454.70    49381.21   1506.25 o
   2  16  -7    82154.88    83736.85   2252.54 o
   4  16  -7    12078.95    12128.32    529.00 o
   6  16  -7    12855.72    13083.33    609.21 o
   8  16  -7    34863.38    33161.73   1296.85 o
  10  16  -7    23688.10    21632.99   1123.47 o
  12  16  -7    10619.77    10152.91    750.88 o
 -11  17  -7    15382.19    17905.34   1351.48 o
  -9  17  -7     5844.12     6815.71    636.21 o
  -7  17  -7     6156.01     5938.27    589.30 o
  -5  17  -7     9410.52     9041.78    698.71 o
  -3  17  -7    22029.21    21341.69   1178.11 o
  -1  17  -7    27811.34    27606.16    999.60 o
   1  17  -7    14494.59    15421.54    582.09 o
   3  17  -7    24355.62    23278.87    829.19 o
   5  17  -7     5832.98     5965.45    415.76 o
   7  17  -7     8938.77     8295.25    567.48 o
   9  17  -7     6179.00     6095.86    594.27 o
  11  17  -7    12219.26    12152.16    814.00 o
 -10  18  -7     2000.66     2221.12    462.13 o
  -8  18  -7      332.61      274.28    337.45 o
  -6  18  -7     1522.89     1000.13    362.98 o
  -4  18  -7    18089.57    17963.62   1022.74 o
  -2  18  -7    10872.51    10872.56    913.09 o
   0  18  -7    30489.43    30914.46   1244.40 o
   2  18  -7     4679.73     5296.51    392.93 o
   4  18  -7     8016.32     7610.71    468.31 o
   6  18  -7      586.88      527.08    297.54 o
   8  18  -7     2826.51     3033.51    539.83 o
  10  18  -7     2025.72     1967.57    466.44 o
  12  18  -7      122.18     -196.50    432.48 o
 -11  19  -7     9471.16     9107.61   1128.16 o
  -9  19  -7     5730.66     5557.01    616.79 o
  -7  19  -7     8915.96     9010.12    718.77 o
  -5  19  -7    27352.69    26388.93   1325.10 o
  -3  19  -7    10952.04    10732.12    750.87 o
  -1  19  -7    11143.82    11157.82    797.35 o
   1  19  -7    16911.39    16349.24    921.67 o
   3  19  -7    15791.54    15360.77    676.05 o
   5  19  -7     9127.20     8681.21    511.33 o
   7  19  -7     8876.73     8772.87    632.59 o
   9  19  -7     5770.20     4735.48    588.74 o
  11  19  -7     7091.94     7028.87    687.42 o
 -10  20  -7    26209.36    26333.28   1554.48 o
  -8  20  -7    14277.24    14085.96    954.99 o
  -6  20  -7    11914.96    11249.45    851.68 o
  -4  20  -7    28034.88    28391.88   1383.03 o
  -2  20  -7    25090.63    25336.84   1588.87 o
   0  20  -7    21778.53    22058.99   1168.72 o
   2  20  -7    30553.77    30387.95   1459.03 o
   4  20  -7    39289.95    41116.64   1799.46 o
   6  20  -7    12809.89    13283.36    764.25 o
   8  20  -7     5599.61     5913.45    617.66 o
  10  20  -7    20285.55    20819.39   1374.02 o
  -9  21  -7    16096.44    17811.25   1100.03 o
  -7  21  -7    14317.48    14748.70    986.70 o
  -5  21  -7    14176.09    13711.74    954.15 o
  -3  21  -7     6927.14     6982.16    840.10 o
  -1  21  -7    13692.65    15037.21   1121.63 o
   1  21  -7    24540.77    23927.97   1285.06 o
   3  21  -7    37223.35    37002.30   1698.83 o
   5  21  -7    14188.90    13257.01   1128.16 o
   7  21  -7     3208.38     3623.90    647.36 o
   9  21  -7    11339.24    11626.61   1286.67 o
  11  21  -7    21236.31    22274.23   2023.23 o
  -8  22  -7     3898.86     4310.60    603.16 o
  -6  22  -7     1107.14     1006.20    420.12 o
  -4  22  -7      310.91      226.24    350.91 o
  -2  22  -7    15217.94    14953.59   1193.08 o
   0  22  -7     6164.24     7166.89    808.03 o
   2  22  -7     2855.77     3096.84    477.25 o
   4  22  -7     4427.15     5005.26    572.72 o
   6  22  -7     1819.54     1661.93    554.73 o
   8  22  -7      327.06      -83.91    652.66 o
  10  22  -7     3211.34     3981.20   1016.28 o
  -9  23  -7     1927.63     2466.94    536.07 o
  -7  23  -7     3363.00     3288.80    557.88 o
  -5  23  -7     4824.27     4567.08    589.27 o
  -3  23  -7     9748.31    10768.60    817.56 o
  -1  23  -7     3454.91     4123.05    680.42 o
   1  23  -7     2863.49     2962.20    610.48 o
   3  23  -7     7027.66     6355.63    627.37 o
   5  23  -7     2878.43     2623.20    631.98 o
   7  23  -7      122.84      217.70    491.13 o
   9  23  -7       79.73      484.83    745.89 o
  -8  24  -7    11689.46    13114.61    997.19 o
  -6  24  -7     7761.75     6643.93    710.43 o
  -4  24  -7     7630.12     7624.41    728.01 o
  -2  24  -7    22865.76    22567.53   1654.76 o
   0  24  -7     9283.48     9543.39    991.81 o
   2  24  -7    20468.47    19575.44   1409.09 o
   4  24  -7    26902.18    25328.37   1346.00 o
   6  24  -7     5911.00     6513.57    863.78 o
   8  24  -7     2551.56     2862.36    923.04 o
  -7  25  -7    15430.63    14895.71   1076.29 o
  -5  25  -7     1231.23      840.00    455.68 o
  -3  25  -7    24089.09    22855.65   1327.00 o
  -1  25  -7    21965.10    23421.98   1696.91 o
   1  25  -7    14505.53    13550.25   1262.41 o
   3  25  -7    16017.53    15962.95   1337.97 o
   5  25  -7    27695.01    27882.61   1804.11 o
   7  25  -7     6783.32     6260.31    974.32 o
   9  25  -7    11911.64    13015.83   1585.02 o
  -6  26  -7     4213.23     4711.89    665.60 o
  -4  26  -7     2868.49     2757.81    564.16 o
  -2  26  -7    15121.33    15756.82   1337.13 o
   0  26  -7    10627.92    10981.90   1107.06 o
   2  26  -7     6188.04     5885.15    848.56 o
   4  26  -7    10922.39    12838.68   1706.23 o
   6  26  -7     1807.84     1967.29    988.31 o
   8  26  -7     3525.58     3114.10   1053.57 o
  -5  27  -7      107.26     -157.88    430.71 o
  -3  27  -7      229.43       24.64    424.99 o
  -1  27  -7       57.57      -36.46    512.21 o
   1  27  -7     2756.16     2661.99    678.58 o
   3  27  -7     1323.58     1534.27    600.25 o
   5  27  -7      210.11     -419.56    699.27 o
  -4  28  -7     5383.95     4216.57    810.19 o
  -2  28  -7     4330.53     4749.88    843.80 o
   0  28  -7    11296.08    11185.74   1144.37 o
   2  28  -7     8474.82     8658.60   1070.10 o
   4  28  -7    12840.21    12055.50   1864.73 o
   6  28  -7     1937.38      699.27    904.40 o
  -3  29  -7     5127.43     4789.08    700.52 o
  -1  29  -7    10548.81    10138.83   1168.54 o
   1  29  -7    26560.12    25899.33   1902.56 o
   3  29  -7    19286.20    18796.50   2321.59 o
   5  29  -7     5068.81     4410.09   1295.99 o
  -2  30  -7     2858.06     2526.87    761.45 o
   0  30  -7    18673.07    20710.91   1654.17 o
   2  30  -7    27506.04    27172.54   1994.83 o
   4  30  -7     3962.16     4792.36   1323.96 o
  -1  31  -7     6132.28     4288.08    914.63 o
   1  31  -7     3167.57     2446.53    798.76 o
 -10   0  -6    13521.62    13721.54   1020.31 o
  -8   0  -6    50031.08    49816.31   1796.56 o
  -6   0  -6    33719.24    30613.89   1574.65 o
  -4   0  -6   112519.09   114759.18   5692.26 o
  -2   0  -6    53186.37    52741.84   1594.75 o
   4   0  -6    38668.27    38875.99   1258.82 o
   6   0  -6    66227.64    67287.24   3219.74 o
   8   0  -6    61464.24    55652.95   3915.94 o
  10   0  -6    21331.35    22376.79   1827.44 o
 -11   1  -6     2367.75     2092.60    442.87 o
  -9   1  -6    16068.27    15062.24    573.27 o
  -7   1  -6    64674.64    64297.03   1824.99 o
  -5   1  -6    53120.09    51033.36   1826.24 o
  -3   1  -6    43035.56    44058.65   1243.26 o
  -1   1  -6   153345.59   152742.95   3190.11 o
   1   1  -6    84649.48    82976.39   1495.66 o
   3   1  -6   121496.77   123553.93   2462.54 o
   5   1  -6    35814.73    34143.11   1152.23 o
   7   1  -6    30953.66    28693.64   1522.56 o
   9   1  -6    19187.90    17477.51   1047.70 o
 -12   2  -6     2721.58     2536.04    503.48 o
 -10   2  -6     4332.68     4138.78    391.77 o
  -8   2  -6     2353.79     2440.45    197.59 o
  -6   2  -6     2288.72     1992.88    192.50 o
  -4   2  -6     8627.05     8432.20    328.37 o
  -2   2  -6    82042.27    82851.41   1778.76 o
   0   2  -6     3796.04     4027.79    143.13 o
   2   2  -6     1883.20     1915.79     89.50 o
   4   2  -6    20519.96    22158.68    568.32 o
   6   2  -6    18537.98    17525.53    578.95 o
   8   2  -6     1107.00      964.24    199.06 o
  10   2  -6      749.52      764.54    372.95 o
  12   2  -6     1877.89     1222.81    325.90 o
 -11   3  -6     9487.61     9793.52    569.74 o
  -9   3  -6     7902.42     7710.89    465.52 o
  -7   3  -6    10141.40     9832.65    443.33 o
  -5   3  -6    20377.61    19878.40    625.24 o
  -3   3  -6    90813.72    91889.84   2178.91 o
  -1   3  -6    80427.28    81782.77   1985.40 o
   1   3  -6     1645.44     1467.13    105.94 o
   3   3  -6    95506.86    97419.92   2250.32 o
   5   3  -6    31996.71    30999.20    956.81 o
   7   3  -6    15138.07    14165.05    504.59 o
   9   3  -6     7680.92     5715.73    727.48 o
  11   3  -6     4096.82     3612.70    452.20 o
  13   3  -6     4859.28     4193.85    493.28 o
 -12   4  -6    18404.19    19411.83   1254.02 o
 -10   4  -6    16569.86    16865.36    833.20 o
  -6   4  -6    64082.47    62479.19   2249.73 o
  -4   4  -6   108291.02   105334.49   2674.66 o
  -2   4  -6    71546.41    72937.20   1514.99 o
   0   4  -6    46601.77    46434.30    988.48 o
   2   4  -6    69614.72    68449.61   1523.90 o
   4   4  -6   136807.63   136294.52   3415.64 o
   6   4  -6    85928.94    84988.12   2852.86 o
   8   4  -6    31096.70    29846.54    959.86 o
  10   4  -6     6892.28     6618.19    443.83 o
  12   4  -6    16132.06    15217.56    926.13 o
  14   4  -6    13938.04    13008.81   1067.56 o
 -11   5  -6    14261.87    14433.20   1111.93 o
  -9   5  -6    15522.64    16836.63    889.06 o
  -7   5  -6    23596.81    23722.46    911.79 o
  -5   5  -6    18222.75    17078.94    694.39 o
  -3   5  -6   109358.21   109275.57   2335.84 o
  -1   5  -6    59411.63    63146.89   1393.65 o
   1   5  -6     6260.23     6586.46    223.72 o
   3   5  -6    23031.13    22537.61    611.08 o
   5   5  -6   107848.67   108078.87   2742.05 o
   7   5  -6    58999.21    59890.76   2010.81 o
   9   5  -6    18651.94    17970.14    822.35 o
  11   5  -6    26227.53    24815.08   1314.27 o
  13   5  -6    13073.71    12796.39    894.81 o
 -12   6  -6     1010.25     1258.69    434.43 o
 -10   6  -6     6893.36     6741.55    547.40 o
  -8   6  -6    47190.64    49386.39   2495.33 o
  -6   6  -6    32774.87    34372.09   1093.90 o
  -4   6  -6    25326.88    26510.46    799.44 o
  -2   6  -6     9287.26     8775.22    243.06 o
   0   6  -6    23009.92    22926.00    617.54 o
   2   6  -6    48551.63    49583.46   1234.18 o
   4   6  -6    48465.64    47486.90   1246.37 o
   6   6  -6    10667.75    10753.41    404.65 o
   8   6  -6     9089.96     8905.85    463.49 o
  10   6  -6     2303.56     1785.28    486.72 o
  12   6  -6     1428.74      121.84    388.81 o
  14   6  -6     2461.23     2325.63    543.64 o
 -13   7  -6      545.91      382.27    764.54 o
 -11   7  -6     4013.58     3658.53    553.20 o
  -9   7  -6     1737.71     1802.03    411.44 o
  -7   7  -6     4273.66     4489.00    315.78 o
  -5   7  -6    21453.06    21686.68    852.39 o
  -3   7  -6     2389.99     2405.97    161.46 o
  -1   7  -6     9960.14     9966.68    301.66 o
   1   7  -6     2536.76     2765.18    151.02 o
   3   7  -6    20257.29    19980.42    575.01 o
   5   7  -6    21993.13    22622.03    640.45 o
   7   7  -6    11257.69    10314.13    636.54 o
   9   7  -6      293.21     -291.57    181.86 o
  11   7  -6      341.39     -684.65    342.33 o
  13   7  -6      657.69      133.71    433.78 o
 -12   8  -6     3282.18     3435.53    629.35 o
 -10   8  -6    14975.92    16088.36    907.45 o
  -8   8  -6    31135.30    33216.13   1677.86 o
  -6   8  -6    20693.84    20990.33    776.85 o
  -4   8  -6    20029.65    19344.46    652.38 o
  -2   8  -6   107372.56   107263.23   2665.70 o
   2   8  -6    51972.61    54563.75   1513.24 o
   4   8  -6    90222.38    90727.14   2354.81 o
   6   8  -6    38081.53    37603.21   1001.77 o
   8   8  -6    15169.84    15643.32    691.77 o
  10   8  -6    30730.01    30518.87   1593.46 o
  12   8  -6    17504.45    15652.49   1067.06 o
  14   8  -6     1938.36     1927.57    567.97 o
 -13   9  -6    12980.65    13549.19   1054.86 o
 -11   9  -6    11674.47    11458.83    908.02 o
  -9   9  -6    50647.85    53354.21   2849.33 o
  -7   9  -6    27627.57    27455.21   1154.60 o
  -5   9  -6    59077.01    59223.95   2154.79 o
  -3   9  -6    39619.45    39022.68   1208.63 o
  -1   9  -6    65597.48    66686.89   1624.48 o
   1   9  -6    10403.71    11712.97    387.21 o
   3   9  -6    49410.21    49485.34   1265.62 o
   5   9  -6   101449.05   100449.23   2680.78 o
   7   9  -6     5866.21     5434.09    254.76 o
   9   9  -6    38298.34    38926.66   1989.85 o
  11   9  -6    34105.82    34693.48   1815.60 o
  13   9  -6    23304.84    22035.19   1364.57 o
 -12  10  -6     6401.38     5862.63    739.17 o
 -10  10  -6    14805.94    15134.67    877.00 o
  -8  10  -6     9664.47    10092.64    676.08 o
  -6  10  -6    34555.68    34184.88   1417.59 o
  -4  10  -6    17571.83    17229.99    756.19 o
  -2  10  -6    52682.49    54523.10   1452.96 o
   0  10  -6    39980.20    39732.56   1229.64 o
   2  10  -6    40216.05    41687.00   1165.29 o
   4  10  -6    17846.34    18416.38    632.24 o
   6  10  -6    47202.54    47511.00   1201.75 o
   8  10  -6    19779.14    19298.11    658.26 o
  10  10  -6    13370.96    13350.01   1036.47 o
  12  10  -6     6866.35     7380.10    761.70 o
  14  10  -6     5660.73     5460.77   1263.36 o
 -13  11  -6      748.96     1083.55    512.87 o
 -11  11  -6      406.51      255.12    413.95 o
  -9  11  -6     1236.21     1547.51    330.24 o
  -7  11  -6     9110.42     9292.20    653.24 o
  -5  11  -6     6447.03     6262.49    344.39 o
  -3  11  -6    42545.28    42083.94   1295.42 o
  -1  11  -6     5095.26     5099.55    239.70 o
   1  11  -6     2006.69     2159.99    168.42 o
   3  11  -6     2345.70     2262.94    187.92 o
   5  11  -6    19510.26    19697.53    608.00 o
   7  11  -6    14060.32    13740.08    523.03 o
   9  11  -6     6533.22     4640.18    368.75 o
  11  11  -6     2068.68      703.95    310.87 o
  13  11  -6     2486.63     2274.42    607.67 o
 -12  12  -6     6245.72     6347.85    782.47 o
 -10  12  -6     3843.75     3995.36    496.78 o
  -8  12  -6     6705.58     6107.00    792.51 o
  -6  12  -6    10183.02    10360.04    617.62 o
  -4  12  -6    17293.60    16944.29    665.58 o
  -2  12  -6     6262.40     6153.85    427.27 o
   0  12  -6    22806.08    24078.80    720.60 o
   2  12  -6    12783.25    12909.84    414.65 o
   4  12  -6    33094.56    34199.23    918.38 o
   6  12  -6    24582.41    24606.46    803.93 o
   8  12  -6     9582.52     9158.87    477.49 o
  10  12  -6     5078.02     4370.48    396.89 o
  12  12  -6     8321.17     7165.16    486.41 o
 -11  13  -6    19948.30    19501.89   1412.54 o
  -9  13  -6    15909.67    15905.98    873.70 o
  -7  13  -6    34672.46    36133.90   1544.84 o
  -5  13  -6    41774.29    42913.70   1918.16 o
  -3  13  -6    43485.13    44101.83   1452.12 o
  -1  13  -6    34664.88    34969.08   1001.10 o
   1  13  -6    90587.63    91178.95   2481.85 o
   3  13  -6    31436.01    32088.01    984.40 o
   5  13  -6    23830.35    23042.81    757.65 o
   7  13  -6    47485.88    46979.49   1463.55 o
   9  13  -6    22513.32    22025.99    908.51 o
  11  13  -6    21094.03    20544.06   1044.31 o
  13  13  -6     5927.60     5091.40    591.32 o
 -12  14  -6    17858.03    19082.10   1459.15 o
 -10  14  -6    10876.58    10810.32    743.44 o
  -8  14  -6    29013.75    28709.74   1389.18 o
  -6  14  -6    43433.37    43369.62   1895.07 o
  -4  14  -6    30432.94    31197.55   1131.72 o
  -2  14  -6    22315.13    22218.38    773.44 o
   0  14  -6    48661.25    50577.84   1413.42 o
   2  14  -6    16804.95    16355.05    586.54 o
   4  14  -6    48974.78    51201.83   1397.46 o
   6  14  -6     8424.72     7529.98    395.86 o
   8  14  -6    29600.93    28459.93   1013.37 o
  10  14  -6    20643.46    19944.58    863.87 o
  12  14  -6    11372.22     9734.48    686.61 o
 -11  15  -6     2795.10     3812.50    649.17 o
  -9  15  -6     3441.02     3828.42    466.44 o
  -7  15  -6    20507.20    20403.49   1083.14 o
  -5  15  -6    15811.45    16400.04   1009.09 o
  -3  15  -6     5859.50     5435.70    792.51 o
  -1  15  -6    40188.68    39814.57   1097.14 o
   1  15  -6    46105.69    47170.80   1408.68 o
   3  15  -6    20910.35    20784.33    756.00 o
   5  15  -6     2690.49     3006.52    255.18 o
   7  15  -6    10879.01    10870.75    524.75 o
   9  15  -6     7089.04     7201.03    565.79 o
  11  15  -6     3568.16     3041.68    467.39 o
  13  15  -6      575.29     -408.83    395.69 o
 -12  16  -6      327.09      696.94    525.45 o
 -10  16  -6      642.14     1019.26    361.95 o
  -8  16  -6     1001.40     1334.78    359.11 o
  -6  16  -6     3674.05     3657.12    435.82 o
  -4  16  -6     3173.69     3865.15    443.59 o
  -2  16  -6     4520.86     4468.48    378.94 o
   0  16  -6     4301.88     4719.14    316.15 o
   2  16  -6      429.08      578.39    184.06 o
   4  16  -6     3687.36     3131.75    265.51 o
   6  16  -6       31.95     -197.90    177.93 o
   8  16  -6     5611.12     4335.25    445.70 o
  10  16  -6     6331.54     5561.79    564.37 o
  12  16  -6      544.50     -141.71    338.95 o
 -11  17  -6     5962.14     6287.24    810.60 o
  -9  17  -6     5793.06     6611.94    583.14 o
  -7  17  -6     9397.05    10017.64    737.20 o
  -5  17  -6    16414.47    17214.68    984.97 o
  -1  17  -6    41493.66    41192.61   1479.92 o
   1  17  -6    66720.30    68036.21   2063.33 o
   3  17  -6    29998.27    31543.74   1016.91 o
   5  17  -6    10638.88    11144.93    521.26 o
   7  17  -6    21173.79    22088.77    976.39 o
   9  17  -6    18563.20    19422.15   1036.24 o
  11  17  -6     5056.62     4759.84    568.88 o
 -10  18  -6    21014.49    20421.78   1141.85 o
  -8  18  -6    18853.38    18997.33   1079.77 o
  -6  18  -6    22455.38    22025.53   1292.27 o
  -4  18  -6    22693.00    24426.87   1279.62 o
  -2  18  -6    27992.94    28457.82   1581.25 o
   0  18  -6   116587.85   117695.59   3386.13 o
   2  18  -6    65223.01    65540.90   2089.14 o
   4  18  -6     2243.45     1657.92    342.18 o
   6  18  -6    43430.47    42292.27   1595.87 o
   8  18  -6    32038.10    30603.39   1252.67 o
  10  18  -6    22117.79    22648.15   1174.36 o
  12  18  -6    16132.60    14798.04    947.94 o
 -11  19  -6    12018.01    12936.24   1180.32 o
  -9  19  -6    10034.91     9185.41    744.93 o
  -7  19  -6    11620.83    11710.36    837.76 o
  -5  19  -6    17548.36    17473.10   1007.73 o
  -3  19  -6     7960.41     7862.56    628.04 o
  -1  19  -6    27342.15    28528.18   1367.10 o
   1  19  -6    26391.98    27228.54   1350.01 o
   3  19  -6    10241.55    10337.62    580.24 o
   5  19  -6     6492.21     6320.46    448.53 o
   7  19  -6    12175.95    11849.79    714.09 o
   9  19  -6     8228.73     8494.47    712.17 o
  11  19  -6     9978.82     9781.83    774.90 o
 -10  20  -6      731.16     1139.98    429.39 o
  -8  20  -6     1080.35      849.95    398.13 o
  -6  20  -6     2615.77     2842.32    467.88 o
  -4  20  -6     1094.08     1264.11    374.69 o
  -2  20  -6     7341.18     7439.23    774.64 o
   0  20  -6      548.48      740.33    315.96 o
   2  20  -6     3785.39     4252.92    489.71 o
   4  20  -6     3587.61     3598.42    469.50 o
   6  20  -6     3504.03     3442.97    428.77 o
   8  20  -6      151.07     -334.83    376.63 o
  10  20  -6     1783.13     1038.44    615.36 o
  -9  21  -6     5942.14     6531.22    661.78 o
  -7  21  -6     1008.50      861.77    397.50 o
  -5  21  -6     3649.20     3813.07    502.34 o
  -3  21  -6     5710.78     5980.64    754.68 o
  -1  21  -6     6962.33     7208.59    819.83 o
   1  21  -6     4610.06     4813.79    519.57 o
   3  21  -6     4102.73     5160.10    539.17 o
   5  21  -6     8261.48     7588.50    662.17 o
   7  21  -6     3627.25     3770.07    668.82 o
   9  21  -6     1550.11     1547.73    773.86 o
  11  21  -6     2427.26     2088.10    619.30 o
 -10  22  -6    11577.49    11444.04    887.75 o
  -8  22  -6    23546.53    23786.31   1326.93 o
  -6  22  -6     5204.16     5310.49    601.51 o
  -4  22  -6     6841.86     6729.04    662.53 o
  -2  22  -6    44899.47    43829.43   2485.39 o
   0  22  -6    45295.96    44272.09   2552.29 o
   2  22  -6    22855.21    24122.25   1295.57 o
   4  22  -6    32270.80    34483.77   1624.27 o
   6  22  -6     6873.15     6903.01    817.46 o
   8  22  -6    10100.36    10433.18   1314.64 o
  10  22  -6    26966.41    27560.75   2349.56 o
  -9  23  -6    30867.15    29097.39   1565.77 o
  -7  23  -6    12516.06    11994.81    925.60 o
  -5  23  -6      102.11      -20.11    356.56 o
  -3  23  -6    46538.61    47458.01   2745.62 o
  -1  23  -6    33260.00    33450.40   2085.68 o
   1  23  -6    29216.11    27157.38   1722.88 o
   3  23  -6    34489.93    36111.67   1752.95 o
   5  23  -6    20648.02    21918.31   1489.16 o
   7  23  -6     2718.20     2001.25    615.13 o
   9  23  -6    15675.01    15878.20   1668.94 o
  -8  24  -6     7187.91     7800.83    765.23 o
  -6  24  -6      832.24      506.40    420.96 o
  -4  24  -6      287.14      279.23    375.85 o
  -2  24  -6     7192.12     6822.92    842.65 o
   0  24  -6     9089.88     9378.50    960.12 o
   2  24  -6     9103.23     8470.50    941.67 o
   4  24  -6     8592.47     8494.73    752.26 o
   6  24  -6      797.84      595.44    550.86 o
   8  24  -6     6971.37     7654.73   1193.43 o
  -7  25  -6     2857.49     2408.34    547.51 o
  -5  25  -6      844.21      804.49    436.84 o
  -3  25  -6     2125.38     2365.60    635.98 o
  -1  25  -6     2164.61     1868.52    598.97 o
   1  25  -6     3162.93     3189.72    656.81 o
   3  25  -6     1576.74     1862.81    574.59 o
   5  25  -6     1060.39     1425.09    599.98 o
   7  25  -6     3278.66     3536.79    724.73 o
   9  25  -6     6009.36     5491.64   1156.13 o
  -6  26  -6     2009.98     2404.13    555.61 o
  -4  26  -6     2711.43     2475.62    537.13 o
  -2  26  -6    17389.37    17785.56   1432.56 o
   0  26  -6    12110.34    11058.91   1124.06 o
   2  26  -6    16464.39    16663.31   1406.25 o
   4  26  -6     7293.87     7626.76   1445.17 o
   6  26  -6     3505.75     3309.90   1128.16 o
   8  26  -6     3334.53     3319.22   1016.28 o
  -7  27  -6    10562.54    10868.03    928.71 o
  -5  27  -6    11199.57    12255.45    956.65 o
  -3  27  -6    14508.80    14804.78   1308.36 o
  -1  27  -6    25385.29    25904.25   1769.03 o
   1  27  -6    29085.87    27773.34   1933.57 o
   3  27  -6    26025.81    24716.59   1823.02 o
   5  27  -6     5475.39     5370.43   1323.96 o
  -6  28  -6     3368.93     3800.21    657.19 o
  -4  28  -6     3472.03     3620.25    623.84 o
  -2  28  -6    21199.32    20494.67   1667.63 o
   0  28  -6    15615.58    16015.07   1427.24 o
   2  28  -6    15810.29    16123.39   1377.79 o
   4  28  -6    19562.55    20651.91   2321.59 o
   6  28  -6     4312.88     2647.92   1137.49 o
  -5  29  -6     1073.19      856.90    525.60 o
  -3  29  -6      873.13      293.14    470.13 o
  -1  29  -6     2651.79     2546.38    747.34 o
   1  29  -6     1588.33     2123.74    688.93 o
   3  29  -6     3676.95     3570.96   1193.43 o
   5  29  -6      768.36      773.86    960.34 o
  -2  30  -6     2346.28     2023.19    721.35 o
   0  30  -6     3629.88     5256.48    896.62 o
   2  30  -6     6615.72     6525.84    985.70 o
   4  30  -6     1829.34     1305.31   1016.28 o
  -1  31  -6    13628.47    12019.65   1330.53 o
   1  31  -6    19030.98    18771.23   1634.98 o
 -11   1  -5     5443.46     5650.14    671.30 o
  -9   1  -5     1693.28     1807.86    212.10 o
  -7   1  -5    37235.09    36700.65    997.71 o
  -5   1  -5    57318.32    53331.44   1929.72 o
  -3   1  -5    39346.59    38022.16   1203.44 o
  -1   1  -5   193751.36   191955.06   4679.65 o
   1   1  -5    52026.84    53210.43    969.79 o
   3   1  -5    82707.07    86918.48   1742.51 o
   5   1  -5    18222.07    16854.18    737.02 o
   7   1  -5    46472.37    43389.35   2171.73 o
   9   1  -5     4569.40     4848.30    634.01 o
 -10   2  -5     3247.35     3278.36    399.32 o
  -8   2  -5    61044.82    60704.41   2096.37 o
  -6   2  -5    94170.54    91822.20   2772.62 o
  -4   2  -5    56473.63    57271.53   1671.94 o
  -2   2  -5     6097.03     6070.53    187.92 o
   0   2  -5   106383.20   105404.36   2186.41 o
   2   2  -5   100771.76   100553.18   2048.61 o
   4   2  -5    56208.13    55711.86   1488.40 o
   6   2  -5   110310.59   108535.07   4184.26 o
   8   2  -5    60583.90    60071.17   2952.25 o
  10   2  -5     4310.96     5128.01    680.63 o
  12   2  -5     8793.95     8624.39    895.07 o
 -11   3  -5     7945.75     8373.66    714.63 o
  -9   3  -5     6600.27     7222.70    417.59 o
  -7   3  -5    31475.79    31282.14   1072.20 o
  -5   3  -5    27836.76    27216.91   1097.79 o
  -3   3  -5    11712.57    11319.11    341.09 o
  -1   3  -5    95910.30    98989.73   2050.90 o
   1   3  -5    43279.67    42246.70    953.38 o
   3   3  -5    81221.56    80538.81   1830.54 o
   5   3  -5    34936.98    33719.50   1022.63 o
   7   3  -5    38552.34    36106.58   1108.29 o
   9   3  -5    28822.85    28533.11   1149.40 o
  11   3  -5     6295.04     5903.35    500.92 o
  13   3  -5    11037.07     9935.76    741.14 o
 -12   4  -5     2503.25     3103.32    467.31 o
 -10   4  -5      336.04      362.82    178.90 o
  -8   4  -5    22357.41    23302.09    882.72 o
  -6   4  -5     5668.90     4896.39    400.38 o
  -4   4  -5     5626.00     5815.13    247.87 o
  -2   4  -5     9444.59     9451.74    228.33 o
   0   4  -5    27145.26    27673.09    710.20 o
   2   4  -5    27380.25    26286.89    685.67 o
   4   4  -5     5351.87     4778.28    216.00 o
   6   4  -5    24357.21    24658.90    865.36 o
   8   4  -5     4943.53     4375.30    277.23 o
  10   4  -5     3823.42     3447.36    315.59 o
  12   4  -5     1208.18      389.33    365.50 o
  14   4  -5     1431.74     1123.96    467.95 o
 -11   5  -5     7909.25     7753.15    671.87 o
  -9   5  -5     9391.91    10279.17    617.94 o
  -7   5  -5    19408.66    20017.41    788.90 o
  -5   5  -5    19225.80    20352.68    896.01 o
  -3   5  -5    27339.96    28038.41    589.29 o
  -1   5  -5    45429.32    44998.99    921.85 o
   1   5  -5    25280.86    25057.78    572.91 o
   3   5  -5      310.97      275.39     74.05 o
   5   5  -5     2627.76     2508.02    148.53 o
   7   5  -5    10018.84     8828.12    584.24 o
   9   5  -5     6853.35     6297.11    364.00 o
  11   5  -5      571.76     -114.21    327.86 o
  13   5  -5      431.01     -433.91    385.30 o
 -12   6  -5    11797.39    11155.09    905.05 o
 -10   6  -5    15734.04    15893.63    828.35 o
  -8   6  -5    40721.09    41938.54   2080.03 o
  -6   6  -5    46217.75    46779.50   1553.96 o
  -4   6  -5    38866.38    37156.67   1095.40 o
  -2   6  -5   126798.47   128176.51   2705.32 o
   0   6  -5     4336.64     4470.19    179.60 o
   2   6  -5    66791.21    69364.59   1715.98 o
   4   6  -5    67052.89    67489.46   1656.49 o
   6   6  -5    55893.40    55176.48   1925.39 o
   8   6  -5     2401.83     2178.46    235.91 o
  10   6  -5    14707.70    13444.49    684.76 o
  12   6  -5    19462.02    18173.91   1100.05 o
  14   6  -5     6108.63     5621.03    673.81 o
 -13   7  -5     6441.94     7104.63   1295.99 o
 -11   7  -5    11894.74    13091.79    946.18 o
  -9   7  -5    39608.23    38807.37   1718.95 o
  -7   7  -5    58932.26    58324.80   1888.80 o
  -5   7  -5    78247.77    75764.67   2302.31 o
  -3   7  -5    72840.73    76266.21   1882.52 o
  -1   7  -5    29295.34    28239.08   1144.56 o
   1   7  -5    47560.83    47225.43   1016.06 o
   3   7  -5    67134.26    64891.41   1681.96 o
   5   7  -5    89496.25    88672.86   2222.80 o
   7   7  -5    40802.66    42642.20   1525.27 o
   9   7  -5    10242.02    10955.14    612.79 o
  11   7  -5    27737.03    26948.56   1455.90 o
  13   7  -5    11346.08    12114.42    924.87 o
 -12   8  -5     5718.45     6812.04    698.64 o
 -10   8  -5    10211.40    11566.50    692.91 o
  -8   8  -5      934.28     1106.32    355.83 o
  -6   8  -5    18186.37    19007.50    743.01 o
  -4   8  -5    37666.29    36797.37   1040.47 o
  -2   8  -5    34184.79    34824.96    856.53 o
   0   8  -5    20795.57    20766.74    652.80 o
   2   8  -5    24533.18    25619.89    664.55 o
   4   8  -5   131785.98   131393.83   3362.45 o
   6   8  -5    31463.46    30490.48    906.11 o
   8   8  -5     5021.56     4117.74    368.23 o
  10   8  -5    12096.90    10779.11    831.63 o
  12   8  -5    27365.82    26419.59   1498.03 o
  14   8  -5     4856.92     5361.12    711.48 o
 -13   9  -5      837.47     1286.67    801.84 o
 -11   9  -5     5257.89     5276.16    619.86 o
  -9   9  -5     6575.23     6995.28    549.97 o
  -7   9  -5     3829.38     4315.66    316.51 o
  -5   9  -5      706.23      698.78    173.54 o
  -3   9  -5     3865.09     3966.86    202.33 o
  -1   9  -5    17382.28    18980.09    515.99 o
   1   9  -5     9296.03     9355.93    360.09 o
   3   9  -5    12986.31    14495.37    485.92 o
   5   9  -5      880.37      532.79    136.21 o
   7   9  -5     3072.42     3305.75    206.79 o
   9   9  -5      353.18      106.42    220.67 o
  11   9  -5      146.41     -671.15    395.57 o
  13   9  -5     2386.30     1997.07    576.13 o
 -12  10  -5     2172.70     2180.92    521.40 o
 -10  10  -5     8383.74     9209.30    663.95 o
  -8  10  -5    20679.33    20489.49    924.86 o
  -6  10  -5    51650.90    50482.48   1801.60 o
  -4  10  -5    67776.70    67933.44   2109.07 o
  -2  10  -5    16271.08    16380.03    538.08 o
   0  10  -5     8709.50     8534.89    320.58 o
   2  10  -5    16435.34    17039.91    555.15 o
   4  10  -5    14715.66    14788.63    496.54 o
   6  10  -5     1319.82      998.76    157.49 o
   8  10  -5    26091.21    25064.53    865.24 o
  10  10  -5     4807.89     4152.69    588.71 o
  12  10  -5     9905.47     9838.71    877.48 o
  14  10  -5     4518.49     4217.38    700.26 o
 -13  11  -5    13906.61    14134.46   1109.52 o
 -11  11  -5     7338.42     6747.55    764.54 o
  -9  11  -5    43765.66    45930.39   1925.08 o
  -7  11  -5    41167.52    41066.53   1774.52 o
  -5  11  -5    28330.79    29369.31    990.47 o
  -3  11  -5    87589.48    87678.59   2586.08 o
  -1  11  -5    33627.83    33460.41   1313.69 o
   1  11  -5    17416.52    16645.69    533.53 o
   3  11  -5    61203.88    61019.59   1546.78 o
   5  11  -5    70941.96    71564.73   1928.73 o
   7  11  -5    18955.14    18770.35    645.84 o
   9  11  -5    25264.95    23900.88    950.12 o
  11  11  -5    19134.27    17594.69    758.62 o
  13  11  -5    14452.15    13240.96   1473.14 o
 -12  12  -5     8553.41     8688.74    853.60 o
 -10  12  -5    21087.16    20591.79   1102.51 o
  -8  12  -5    23918.94    23913.10   1294.97 o
  -6  12  -5    12348.85    12546.61    629.07 o
  -4  12  -5    31767.60    32751.24    994.77 o
  -2  12  -5    55495.82    56550.88   1734.81 o
   0  12  -5    52948.69    53611.84   1622.26 o
   2  12  -5    13046.89    12174.82    448.74 o
   4  12  -5    65954.37    65748.24   1754.67 o
   6  12  -5    33378.19    32257.08    920.84 o
   8  12  -5    24035.97    23876.81    833.60 o
  10  12  -5    18201.70    17190.63    731.23 o
  12  12  -5     6852.91     6267.58    463.27 o
 -13  13  -5     4768.91     5432.39    729.61 o
 -11  13  -5     3169.11     3419.52    592.37 o
  -9  13  -5     2723.12     2856.63    474.67 o
  -7  13  -5     8823.00     8964.94    684.03 o
  -5  13  -5    27908.19    28222.73   1418.82 o
  -3  13  -5    21627.99    21670.86    742.76 o
  -1  13  -5     8348.65     7451.52    369.83 o
   1  13  -5    18830.40    19395.54    640.51 o
   3  13  -5     2892.15     3133.85    227.48 o
   5  13  -5     7945.79     7948.48    375.60 o
   7  13  -5     5645.83     5364.21    323.07 o
   9  13  -5     6528.56     4883.98    403.74 o
  11  13  -5     5123.16     4740.22    429.29 o
  13  13  -5     1784.52     1834.96    385.92 o
 -12  14  -5     1309.56      933.98    513.10 o
 -10  14  -5      186.33      177.31    284.40 o
  -8  14  -5    14022.75    13941.12    798.62 o
  -6  14  -5     4143.95     4704.93    459.54 o
  -4  14  -5     5188.74     5261.84    405.58 o
  -2  14  -5     9732.00     9784.51    442.24 o
   0  14  -5    35604.97    35972.58   1009.07 o
   2  14  -5     7735.65     7740.63    371.89 o
   4  14  -5      878.23      753.38    176.45 o
   6  14  -5     1935.49     1883.36    217.09 o
   8  14  -5     4220.08     4192.31    363.89 o
  10  14  -5     7676.92     7242.37    515.42 o
  12  14  -5     1195.86      761.58    398.46 o
 -11  15  -5    16102.37    15477.65   1212.22 o
  -9  15  -5    10138.39    10020.41    680.69 o
  -7  15  -5    34512.65    34711.78   1610.88 o
  -5  15  -5    46911.92    46964.14   2058.34 o
  -3  15  -5    11539.23    11573.17    643.90 o
  -1  15  -5    66549.34    68899.42   1969.42 o
   1  15  -5    44391.36    44049.39   1311.02 o
   3  15  -5    15354.35    14576.87    552.89 o
   5  15  -5    25630.28    25612.02    900.53 o
   7  15  -5    24027.77    23640.13    886.45 o
   9  15  -5     7884.78     7704.39    605.10 o
  11  15  -5    12473.87     9603.93    685.30 o
  13  15  -5    11523.07    10870.38    757.15 o
 -12  16  -5    16665.49    17167.95   1317.77 o
 -10  16  -5     9999.18     9305.81    700.24 o
  -8  16  -5    16003.84    15325.55    950.64 o
  -6  16  -5    52702.80    50668.05   2271.64 o
  -4  16  -5    21250.75    21965.75   1127.28 o
  -2  16  -5     9680.71     9943.88    552.61 o
   0  16  -5    70981.90    73514.02   1989.37 o
   2  16  -5    34174.14    34537.47   1054.98 o
   4  16  -5    21589.12    21378.37    740.25 o
   6  16  -5    34424.96    35544.41   1114.95 o
   8  16  -5    25419.36    24545.38   1024.39 o
  10  16  -5    17802.31    16690.06   1012.93 o
  12  16  -5    13818.07    12438.38    824.06 o
 -11  17  -5     9804.43    10537.97   1014.27 o
  -9  17  -5     4073.10     3595.32    475.57 o
  -7  17  -5     4446.98     4623.18    603.00 o
  -5  17  -5    17146.76    17126.40    909.07 o
  -3  17  -5    34662.39    34532.22   1605.37 o
  -1  17  -5    23925.38    23830.24    929.46 o
   1  17  -5    13644.06    14971.46    646.86 o
   3  17  -5    13445.34    14431.72    571.29 o
   5  17  -5    17983.75    17380.78    639.43 o
   7  17  -5     8288.75     7966.32    576.02 o
   9  17  -5    11659.14    10667.90    746.80 o
  11  17  -5    10960.61    11119.48    790.93 o
 -10  18  -5     1500.29     1087.47    379.75 o
  -8  18  -5     1512.67     1571.08    386.71 o
  -6  18  -5     1519.99     1796.81    385.76 o
  -4  18  -5     1347.54     1145.09    329.96 o
  -2  18  -5    24828.30    24689.06   2144.44 o
   0  18  -5     1059.27     1010.00    242.98 o
   2  18  -5    19780.20    18850.31    706.23 o
   4  18  -5     1592.50     1756.75    271.37 o
   6  18  -5    16186.79    16285.63    803.75 o
   8  18  -5     2089.66     1830.24    394.39 o
  10  18  -5      847.88      373.07    420.44 o
  12  18  -5     1786.13     1254.58    539.64 o
 -11  19  -5     8346.46     9458.80    976.97 o
  -9  19  -5     9377.15     9707.71    746.87 o
  -7  19  -5    11111.86    11153.83    799.69 o
  -5  19  -5     2645.44     3198.80    450.23 o
  -3  19  -5     4400.44     4147.25    595.97 o
  -1  19  -5    29427.06    30074.83   1485.77 o
   1  19  -5    27688.79    27554.54   1113.69 o
   3  19  -5     9599.29    10246.23    531.19 o
   5  19  -5     5325.21     4938.43    402.58 o
   7  19  -5    11324.64    10264.26    692.83 o
   9  19  -5     7624.20     8183.01    678.66 o
  11  19  -5     5502.60     5144.10    522.59 o
 -10  20  -5    25080.09    24128.03   1321.31 o
  -8  20  -5    18315.76    18935.27   1139.33 o
  -6  20  -5    12178.42    12248.61    841.14 o
  -4  20  -5    24282.11    24192.07   1265.77 o
  -2  20  -5    50262.65    52042.11   2811.56 o
   0  20  -5    40563.28    39417.32   1899.50 o
   2  20  -5    20411.81    20596.25   1094.48 o
   4  20  -5    28482.93    28196.99   1056.71 o
   6  20  -5    22655.50    21908.15   1049.42 o
   8  20  -5    20925.17    19770.41   1108.46 o
  10  20  -5    19987.32    19315.32   1319.78 o
  -9  21  -5    15077.44    14651.30    984.36 o
  -7  21  -5    11338.22    11367.64    856.24 o
  -5  21  -5     9888.98    10470.46    783.63 o
  -3  21  -5    13329.75    12363.18   1398.55 o
  -1  21  -5    65823.84    65590.02   3385.30 o
   1  21  -5    36839.08    39208.64   1745.66 o
   3  21  -5    14065.76    14506.74    869.21 o
   5  21  -5    29170.45    29620.37   1410.83 o
   7  21  -5    12268.06    12446.03   1042.79 o
   9  21  -5    21626.05    21798.72   1957.97 o
  11  21  -5    17291.30    17211.48   1762.17 o
 -10  22  -5     5613.15     5616.19    647.37 o
  -8  22  -5     2791.38     3235.84    534.57 o
  -6  22  -5     7655.12     7423.21    672.08 o
  -4  22  -5     5645.41     5743.27    586.41 o
  -2  22  -5    13565.42    13243.82   1127.32 o
   0  22  -5     2244.26     2925.45    553.56 o
   2  22  -5      553.71      859.13    350.97 o
   4  22  -5      799.81      427.15    340.87 o
   6  22  -5     1119.12     1423.15    937.03 o
   8  22  -5     1201.38      829.81    736.57 o
  10  22  -5     4497.70     5034.48    761.28 o
  -9  23  -5     1686.86     2097.34    511.26 o
  -7  23  -5      459.52      592.15    411.36 o
  -5  23  -5      915.25      464.15    385.37 o
  -3  23  -5     1449.71     2149.35    563.43 o
  -1  23  -5    20126.09    20694.87   1522.56 o
   1  23  -5      780.70     1223.98    481.35 o
   3  23  -5     4253.63     4654.92    640.07 o
   5  23  -5     3730.88     4453.82    708.15 o
   7  23  -5      857.91      933.17    532.21 o
   9  23  -5      355.46      494.15    801.84 o
  -8  24  -5     8906.11     8475.48    775.58 o
  -6  24  -5     1950.93     1495.52    474.54 o
  -4  24  -5     9845.47    10248.07    813.12 o
  -2  24  -5    32800.67    32793.25   2165.74 o
   0  24  -5    23245.55    22908.62   1575.69 o
   2  24  -5    11922.85    11294.35   1085.86 o
   4  24  -5    10326.48    10082.17    810.52 o
   6  24  -5     8102.20     7344.57    902.00 o
   8  24  -5     7114.96     6526.56   1156.13 o
  -7  25  -5    10554.55    10908.87    889.24 o
  -5  25  -5     2994.88     3061.93    542.59 o
  -3  25  -5    30328.83    30718.50   2017.28 o
  -1  25  -5    27440.17    27797.43   1823.95 o
   1  25  -5    12618.09    12058.70   1140.56 o
   3  25  -5    22714.73    23138.59   1661.16 o
   5  25  -5    21357.90    19901.26   1516.72 o
   7  25  -5    10956.47    10519.74   1080.26 o
   9  25  -5    17713.86    19075.43   1435.84 o
  -8  26  -5     6435.56     6427.94    739.26 o
  -6  26  -5     2232.84     1705.80    508.55 o
  -4  26  -5     6960.60     7488.53    755.39 o
  -2  26  -5    15341.91    15476.82   1342.61 o
   0  26  -5    10998.88    10436.12   1048.20 o
   2  26  -5    18236.13    18250.31   1412.41 o
   4  26  -5     8853.65     7169.90   1407.87 o
   6  26  -5     4186.05     3822.70   1184.11 o
   8  26  -5     6283.73     6653.50    886.57 o
  -7  27  -5      490.35      550.91    477.24 o
  -5  27  -5      545.63      574.25    452.11 o
  -3  27  -5     1985.93     2292.88    663.43 o
  -1  27  -5     2997.16     2502.83    675.16 o
   1  27  -5      772.62      365.70    514.99 o
   3  27  -5     3956.00     4043.12    743.40 o
   5  27  -5      466.93      -65.27    792.51 o
   7  27  -5      236.78       18.65    829.81 o
  -6  28  -5      511.77      241.01    473.29 o
  -4  28  -5     6024.75     6149.24    735.55 o
  -2  28  -5    13746.12    13779.13   1287.37 o
   0  28  -5    11784.33    12165.34   1454.49 o
   2  28  -5     7514.13     8307.92   1016.73 o
   4  28  -5     3327.82     4046.47   1212.08 o
   6  28  -5     6690.55     7039.37   1463.82 o
  -5  29  -5     7138.76     7193.60    913.01 o
  -3  29  -5     5087.61     4618.67    881.60 o
  -1  29  -5    16178.98    14994.05   1417.27 o
   1  29  -5    28011.07    26963.40   1953.28 o
   3  29  -5     8722.45     7263.13   1538.40 o
   5  29  -5     6816.97     5100.04   1351.93 o
  -4  30  -5     2408.49     1612.60    576.11 o
  -2  30  -5     6048.67     6602.38    975.67 o
   0  30  -5    46552.76    46420.05   2813.65 o
   2  30  -5    18047.28    16510.95   1493.43 o
   4  30  -5     1150.87      456.86    913.72 o
  -1  31  -5     1382.09      769.04    654.77 o
   1  31  -5    10119.94     9152.16   1188.77 o
   3  31  -5     5414.14     4027.82   1314.64 o
  -8   0  -4    34080.24    34013.96   1410.44 o
  -4   0  -4    80110.61    77405.82   3510.56 o
  -2   0  -4      724.64      796.70     99.43 o
   2   0  -4   928920.06   910343.13  25463.35 o
   4   0  -4    52368.82    48096.54   1873.09 o
   6   0  -4    84760.04    79139.25   5333.14 o
   8   0  -4    84828.24    83922.30   5687.43 o
  -9   1  -4    37869.87    38547.22   1212.38 o
  -7   1  -4    39596.12    38353.86   1107.51 o
  -5   1  -4    73517.80    73032.66   2470.75 o
  -3   1  -4    21394.98    21260.64    547.19 o
  -1   1  -4    51315.16    52179.39   1520.08 o
   3   1  -4    17881.60    18542.25    482.10 o
   5   1  -4    12132.28    10301.62    405.73 o
   7   1  -4    43200.05    40436.03   2023.87 o
   9   1  -4     8135.76     8540.48    857.78 o
  13   1  -4    20643.67    19076.21   1501.11 o
  15   1  -4    10985.30    11654.58   1193.43 o
 -10   2  -4     2104.17     1919.23    267.21 o
  -8   2  -4      653.87      583.78    115.82 o
  -6   2  -4    37289.04    37599.78   1210.54 o
  -4   2  -4    21565.54    21222.09    736.16 o
  -2   2  -4    16229.50    16556.98    387.31 o
   2   2  -4    17479.12    17626.96    370.61 o
   4   2  -4    13225.77    12623.36    380.09 o
   6   2  -4    20233.00    20920.13    900.03 o
   8   2  -4     3107.17     2983.57    447.54 o
  10   2  -4     1772.14     1538.40    372.95 o
  12   2  -4      997.20      537.50    319.29 o
  14   2  -4      435.06      122.72    405.42 o
 -11   3  -4     9743.10     9973.95    723.88 o
  -9   3  -4     8188.06     8764.33    388.35 o
  -7   3  -4     9288.68     9695.44    555.10 o
  -5   3  -4    20765.50    19444.61    650.50 o
  -3   3  -4    16581.46    16735.69    386.99 o
  -1   3  -4    52589.21    53236.52   1174.97 o
   1   3  -4    10473.53    10805.69    329.96 o
   3   3  -4    62226.35    61649.55   1393.91 o
   5   3  -4    27597.67    26127.87    933.06 o
   7   3  -4    18295.39    17310.04    637.77 o
   9   3  -4     2934.41     2796.02    254.29 o
  11   3  -4     4212.86     3874.58    428.89 o
  13   3  -4     3577.64     3790.60    513.10 o
 -10   4  -4    18567.79    19482.63    879.73 o
  -8   4  -4    34172.60    33776.21   1363.38 o
  -6   4  -4    76347.06    73111.33   2533.02 o
  -4   4  -4    67963.44    68246.76   1916.76 o
  -2   4  -4    68452.58    69144.77   1357.22 o
   0   4  -4   118744.96   121864.48   2383.62 o
   2   4  -4    64438.61    64947.34   1406.40 o
   4   4  -4    71268.75    70218.05   1764.61 o
   6   4  -4    48723.39    48225.32   1635.76 o
   8   4  -4    12391.48    12099.44    637.89 o
  10   4  -4     6617.60     6156.79    412.13 o
  12   4  -4    26455.93    26348.51   1390.66 o
  14   4  -4    16068.10    16515.15   1077.55 o
 -11   5  -4     6593.04     6320.26    678.58 o
  -9   5  -4    28030.25    28236.00   1222.97 o
  -7   5  -4    46722.96    45490.57   1894.50 o
  -5   5  -4    28606.54    28772.88    860.94 o
  -3   5  -4    88518.51    86919.69   1859.43 o
  -1   5  -4    38419.00    38309.26   1290.23 o
   1   5  -4   216591.38   222090.31   4543.35 o
   3   5  -4    70522.94    67207.69   1547.86 o
   5   5  -4   140486.33   140908.34   4426.13 o
   7   5  -4    28841.15    27954.41   1027.46 o
   9   5  -4    23673.82    23179.96    996.91 o
  11   5  -4    18022.54    17136.57   1001.52 o
  13   5  -4    15692.60    16550.74   1057.39 o
 -12   6  -4     1214.98     1190.05    414.90 o
 -10   6  -4    24640.57    25065.19   1269.06 o
  -8   6  -4     9907.07     8906.84    420.65 o
  -6   6  -4    15654.64    15778.56    554.73 o
  -4   6  -4    12242.85    12062.22    456.31 o
  -2   6  -4    12536.85    12715.93    312.76 o
   0   6  -4      391.22      566.56     68.67 o
   2   6  -4    38351.72    39571.04   1114.94 o
   4   6  -4     4382.19     4644.99    205.96 o
   6   6  -4    27125.30    26860.69    977.05 o
   8   6  -4    17472.92    16619.54    664.18 o
  10   6  -4      413.31     -299.23    371.19 o
  12   6  -4     4018.93     4084.98    543.16 o
  14   6  -4     3797.39     3884.85    612.18 o
 -13   7  -4      285.65     -298.36    624.69 o
 -11   7  -4     1681.67     1645.41    410.43 o
  -9   7  -4     2726.44     3095.88    363.12 o
  -7   7  -4     3960.06     3656.88    280.58 o
  -5   7  -4     4396.13     5141.05    299.09 o
  -3   7  -4     3662.35     3965.06    179.88 o
  -1   7  -4      682.67      851.98     95.55 o
   1   7  -4     8607.28     8824.58    293.21 o
   3   7  -4     4977.92     5112.17    220.95 o
   5   7  -4    17869.58    16965.47    541.41 o
   7   7  -4     1285.09     1281.91    234.08 o
   9   7  -4     6508.97     5839.82    409.29 o
  11   7  -4      233.15     -684.13    342.07 o
  13   7  -4     2290.60     2293.75    527.43 o
 -12   8  -4     3464.21     3970.12    544.79 o
 -10   8  -4    19329.26    20057.19   1047.33 o
  -8   8  -4    28354.80    30301.03   1558.69 o
  -4   8  -4    49867.25    49401.76   1352.18 o
  -2   8  -4    26418.71    25312.11    664.40 o
   0   8  -4     5078.01     5765.76    260.54 o
   2   8  -4    20684.94    21826.09    602.30 o
   4   8  -4    49037.78    48500.35   1237.51 o
   6   8  -4    54226.83    52764.22   1363.09 o
   8   8  -4     6488.59     6216.92    446.53 o
  10   8  -4    14262.03    13978.92    943.99 o
  12   8  -4     5439.83     5232.21    651.80 o
  14   8  -4    10626.01    11911.03    988.66 o
 -13   9  -4     4463.89     4102.41    997.63 o
 -11   9  -4    22095.52    23431.04   1409.71 o
  -9   9  -4    32315.85    33012.94   1591.32 o
  -7   9  -4    14623.26    15214.29    637.19 o
  -5   9  -4    62410.05    61790.58   2212.40 o
  -3   9  -4    88028.26    84477.02   2370.71 o
  -1   9  -4    81583.62    83301.78   1988.05 o
   1   9  -4     8763.23     8851.87    305.74 o
   3   9  -4   105866.55   108796.74   2620.62 o
   5   9  -4    57796.36    57675.93   1431.62 o
   7   9  -4    17591.08    17990.73    530.85 o
   9   9  -4     8343.88     7494.69    360.98 o
  11   9  -4    22982.37    22098.94   1363.00 o
  13   9  -4    18085.15    19681.25   1283.12 o
 -12  10  -4    10000.04     9212.12    860.95 o
 -10  10  -4    18140.40    16957.20    914.99 o
  -8  10  -4    13822.09    13690.54    824.55 o
  -6  10  -4    51902.93    53902.17   1896.40 o
  -4  10  -4    41707.70    42512.36   1145.08 o
  -2  10  -4    25208.26    25288.56    750.71 o
   0  10  -4    64625.37    65976.45   1774.92 o
   2  10  -4    57862.09    59088.98   1492.03 o
   4  10  -4    18803.95    17762.17    610.26 o
   6  10  -4    35443.49    34113.75    898.80 o
   8  10  -4    15037.98    13094.70    572.98 o
  10  10  -4    16984.88    15715.73    695.48 o
  12  10  -4     8264.89     9153.93    862.45 o
  14  10  -4     8425.95     8717.63   1323.96 o
 -13  11  -4     1326.69     1549.49    474.65 o
 -11  11  -4      140.75       87.24    368.49 o
  -9  11  -4      168.84      387.50    218.26 o
  -7  11  -4     7144.38     7221.87    534.82 o
  -5  11  -4     7206.32     7395.51    358.44 o
  -3  11  -4     1003.21     1235.80    168.88 o
  -1  11  -4     5127.60     5471.39    261.66 o
   1  11  -4     3366.98     3532.60    213.37 o
   3  11  -4    25784.06    25603.59    803.70 o
   5  11  -4    11126.72    10236.16    428.80 o
   7  11  -4    10894.53    11008.27    417.29 o
   9  11  -4    11922.29    10126.47    535.88 o
  11  11  -4     2636.88     2009.78    313.69 o
  13  11  -4     2958.77     2770.72    635.84 o
 -12  12  -4     5909.30     7394.17    785.43 o
 -10  12  -4     3575.17     4313.20    475.36 o
  -8  12  -4    11337.96    10873.86    776.27 o
  -6  12  -4    19308.28    19677.09    829.76 o
  -4  12  -4    28514.22    29730.62    983.93 o
  -2  12  -4    20803.10    21243.20    716.76 o
   0  12  -4    44372.27    47234.03   1323.80 o
   2  12  -4     9060.88     9177.11    373.29 o
   4  12  -4    34813.56    33937.52   1020.93 o
   6  12  -4    15597.66    15676.48    552.21 o
   8  12  -4      921.84     -215.23    197.94 o
  10  12  -4     2701.02     2230.21    353.93 o
  12  12  -4     5473.86     5660.96    437.91 o
 -13  13  -4     8410.47     9323.66   1286.67 o
 -11  13  -4    16942.29    16227.69   1179.62 o
  -9  13  -4    15069.31    13883.40    795.30 o
  -7  13  -4    38246.02    39688.08   1710.93 o
  -5  13  -4    30074.31    31608.97   1151.17 o
  -3  13  -4     4197.27     3982.92    472.49 o
  -1  13  -4    21738.17    21910.42    716.13 o
   1  13  -4    52769.09    51897.92   1388.75 o
   3  13  -4    29583.55    29949.60    965.50 o
   5  13  -4     8747.83     8596.14    381.59 o
   7  13  -4    55616.04    54695.95   1481.89 o
   9  13  -4    22420.51    21992.71    950.25 o
  11  13  -4     3736.54     3386.38    329.14 o
  13  13  -4    12197.70    11881.74    742.25 o
 -12  14  -4    19680.23    20150.57   1384.30 o
 -10  14  -4    14329.91    14862.13    845.90 o
  -8  14  -4    14770.25    14311.75    806.68 o
  -6  14  -4    60790.60    61490.59   2387.97 o
  -4  14  -4    45777.59    46847.51   1511.38 o
  -2  14  -4     7445.36     7191.97    454.03 o
   0  14  -4    92755.78    92736.30   2522.44 o
   2  14  -4    54385.43    52892.30   1517.23 o
   4  14  -4    44505.10    45987.93   1403.98 o
   6  14  -4     9585.38     9683.60    436.67 o
   8  14  -4    43291.56    42349.98   1311.36 o
  10  14  -4    18318.79    17920.65    822.69 o
  12  14  -4    10237.99    10025.97    708.56 o
 -11  15  -4     4721.49     5041.81    688.93 o
  -9  15  -4     4837.76     4615.06    482.41 o
  -7  15  -4    18255.15    17698.73   1207.06 o
  -5  15  -4    22908.00    22292.45   1095.27 o
  -3  15  -4    20289.33    20168.14    903.13 o
  -1  15  -4    21912.93    21949.12    719.40 o
   1  15  -4    38647.30    38099.66   1170.31 o
   3  15  -4     2665.62     3248.65    256.06 o
   5  15  -4     6370.50     5621.34    484.67 o
   7  15  -4    22722.45    21988.12    820.66 o
   9  15  -4     8045.47     6734.32    554.01 o
  11  15  -4     1371.71      771.25    382.86 o
  13  15  -4     1599.54     1174.44    424.28 o
 -12  16  -4      325.83      573.62    491.13 o
 -10  16  -4     2503.08     2563.47    395.84 o
  -8  16  -4     1732.79     1659.83    366.84 o
  -6  16  -4      842.17      638.10    297.73 o
  -4  16  -4     1927.91     1816.27    275.90 o
  -2  16  -4     1184.46      910.16    234.14 o
   0  16  -4      740.80      904.23    208.59 o
   2  16  -4     2514.69     3182.61    257.27 o
   4  16  -4     1462.63     1533.44    213.92 o
   6  16  -4     9910.06     9853.83    477.99 o
   8  16  -4     7086.95     6424.66    516.41 o
  10  16  -4     4251.50     3160.86    740.63 o
  12  16  -4      814.57      402.93    405.75 o
 -11  17  -4    10913.92    11553.60   1052.63 o
  -9  17  -4     3425.62     3328.23    460.82 o
  -7  17  -4     7437.42     7440.54    606.37 o
  -5  17  -4    25840.74    26099.12   1281.57 o
  -3  17  -4     6449.57     6355.24    644.48 o
  -1  17  -4    26247.55    26172.35    959.48 o
   1  17  -4    56000.91    56747.55   1747.34 o
   3  17  -4    10680.90    10664.43    472.67 o
   5  17  -4     8139.90     8016.74    429.91 o
   7  17  -4    30323.63    27675.07   1183.95 o
   9  17  -4    14621.09    13800.48    857.47 o
  11  17  -4     4459.07     4318.80    544.52 o
 -10  18  -4     6505.90     6661.21    604.82 o
  -8  18  -4    10156.55     9587.67    718.55 o
  -6  18  -4    38777.61    39512.91   1723.42 o
  -4  18  -4    16405.49    15899.45    896.31 o
  -2  18  -4    20799.10    18908.39   1780.82 o
   0  18  -4    72388.66    72388.66   2225.87 o
   2  18  -4    18859.77    18890.66    709.41 o
   4  18  -4     8065.50     8606.85    493.53 o
   6  18  -4    40769.48    40476.70   1364.08 o
   8  18  -4    34727.13    34131.95   1381.85 o
  10  18  -4    14969.34    13895.14    758.24 o
  12  18  -4     6394.23     7361.14    679.55 o
 -11  19  -4    11794.65    11461.23   1065.05 o
  -9  19  -4     4245.92     4316.75    517.65 o
  -7  19  -4    21063.75    21066.00   1106.45 o
  -5  19  -4    29117.95    28974.20   1421.59 o
  -1  19  -4    38397.08    37336.41   1661.02 o
   1  19  -4    16088.52    16747.11    813.13 o
   3  19  -4    19587.50    18712.50    806.77 o
   5  19  -4    10742.13    10465.70    573.47 o
   7  19  -4    21552.54    20998.67    921.97 o
   9  19  -4    15955.89    16118.01    979.88 o
  11  19  -4    14509.00    13322.17    916.33 o
 -10  20  -4     3384.53     3345.07    504.91 o
  -8  20  -4     6029.15     6050.68    596.71 o
  -6  20  -4     3250.56     3386.34    475.42 o
  -4  20  -4     7586.17     7458.95    630.17 o
  -2  20  -4     6374.43     7247.86    744.90 o
   0  20  -4      611.80      878.38    316.48 o
   2  20  -4    15350.91    15985.89    939.83 o
   4  20  -4     1943.61     1407.38    285.26 o
   6  20  -4     3809.26     3437.46    425.41 o
   8  20  -4      770.34      271.81    353.63 o
  10  20  -4      671.94      323.18    507.13 o
  -9  21  -4     3334.01     3425.62    515.74 o
  -7  21  -4     4002.57     3547.24    506.85 o
  -5  21  -4    12221.69    12470.01    836.71 o
  -3  21  -4     7723.83     8039.60    873.53 o
  -1  21  -4     5712.91     5752.70   1034.93 o
   1  21  -4    19193.42    19987.57   1061.92 o
   3  21  -4    14425.88    14973.54    941.78 o
   5  21  -4    11712.39    11096.28    883.70 o
   7  21  -4     6745.74     6713.95    798.76 o
   9  21  -4    12326.65    11418.22    975.74 o
  11  21  -4     6467.87     6312.12   1137.49 o
 -10  22  -4    19214.95    19618.45   1165.04 o
  -8  22  -4    10627.95    10630.58    820.44 o
  -6  22  -4     7247.35     6467.32    650.55 o
  -4  22  -4     9597.17    10487.21    842.25 o
  -2  22  -4    45998.75    45655.55   2501.45 o
   0  22  -4    12517.49    13104.13   1123.68 o
   2  22  -4    36891.83    38331.36   1765.14 o
   4  22  -4    17441.80    16654.30   1005.98 o
   6  22  -4     2221.84     2012.32    571.12 o
   8  22  -4    26878.34    26050.31   2209.71 o
  10  22  -4    19405.80    18227.76   1864.73 o
  -9  23  -4    15289.58    17219.94   1090.87 o
  -7  23  -4     4300.34     3685.38    541.26 o
  -5  23  -4    16611.58    15490.23   1003.46 o
  -3  23  -4    50927.03    49663.77   2914.01 o
  -1  23  -4     6022.75     6189.92    777.20 o
   1  23  -4    31289.84    30642.66   1953.76 o
   3  23  -4    17572.29    17776.30   1044.84 o
   5  23  -4    13590.37    13786.97   1180.08 o
   7  23  -4     5745.84     5813.46    904.40 o
   9  23  -4    26683.54    26231.17   1625.04 o
  -8  24  -4     4557.05     5024.04    634.88 o
  -6  24  -4     1613.08     1533.79    459.20 o
  -4  24  -4    12793.83    12736.43    885.31 o
  -2  24  -4    27912.42    27444.34   1832.81 o
   0  24  -4     9434.77     8894.84    955.44 o
   2  24  -4     2927.83     2708.08    620.32 o
   4  24  -4     9412.25     9028.00    753.67 o
   6  24  -4    12512.88    13934.40   1155.90 o
   8  24  -4     5910.42     6061.64    797.41 o
  -7  25  -4      628.59      596.11    440.48 o
  -5  25  -4      421.99      494.88    409.09 o
  -3  25  -4      234.29      627.91    513.10 o
  -1  25  -4     4517.75     3945.01    680.42 o
   1  25  -4     2815.77     2296.43    602.57 o
   3  25  -4      877.50      775.83    498.98 o
   5  25  -4      289.53      325.31    508.37 o
   7  25  -4     3313.53     4641.52    635.97 o
   9  25  -4     3613.33     4326.18   1146.81 o
  -8  26  -4     5627.54     4371.11    639.95 o
  -6  26  -4     6282.12     5709.34    676.42 o
  -4  26  -4    23809.14    23140.66   1353.09 o
  -2  26  -4    26497.07    25811.78   1874.95 o
   0  26  -4     9700.42    10951.18   1081.16 o
   2  26  -4     9179.10     8987.03    987.62 o
   4  26  -4     7938.65     8419.27   1519.76 o
   6  26  -4    11590.19    10321.29   1631.64 o
   8  26  -4     8999.45     9215.23   1011.85 o
  -7  27  -4     5294.89     5037.37    677.51 o
  -5  27  -4    14631.39    12809.00    983.53 o
  -3  27  -4    16842.28    16571.44   1469.80 o
  -1  27  -4    31633.68    29990.42   2030.08 o
   1  27  -4    21462.43    21207.11   1585.07 o
   3  27  -4    10410.87     8804.01   1342.61 o
   5  27  -4    12724.90    12969.21   1836.76 o
   7  27  -4    22133.78    22162.35   2498.74 o
  -6  28  -4     3438.26     3842.46    640.93 o
  -4  28  -4    10503.68    10457.06    908.04 o
  -2  28  -4    18777.93    17624.03   1485.79 o
   0  28  -4    13097.33    14080.79   1313.77 o
   2  28  -4    13143.28    13814.21   1266.95 o
   4  28  -4     5902.52     6340.09   1407.87 o
   6  28  -4    11594.74    11934.29   1920.67 o
  -5  29  -4     1153.42     1530.67    541.01 o
  -3  29  -4     2244.05     3057.84    762.64 o
  -1  29  -4     2973.19     2871.00    806.50 o
   1  29  -4     2256.55     2868.41    721.35 o
   3  29  -4     3146.12     2489.42   1109.52 o
   5  29  -4      233.89      279.71    867.10 o
  -4  30  -4     4072.28     4067.93    673.02 o
  -2  30  -4     5170.43     4396.35    837.21 o
   0  30  -4     7746.12     8449.46   1074.08 o
   2  30  -4     4461.73     4449.02    856.11 o
   4  30  -4     1749.13      969.66    997.63 o
  -3  31  -4    18274.44    17687.62   1578.94 o
  -1  31  -4    15027.19    13649.04   1392.41 o
   1  31  -4    23188.07    23767.13   1819.23 o
   3  31  -4     6507.26     5883.23   1473.14 o
  -9   1  -3    10825.71    10585.66    494.20 o
  -7   1  -3    56364.60    53459.66   1475.86 o
  -5   1  -3    26819.98    27707.63    791.57 o
  -3   1  -3     8419.74     7929.69    279.40 o
   3   1  -3    32178.29    30117.33   1019.52 o
   5   1  -3     7583.02     6588.19    282.76 o
   7   1  -3    18655.16    16492.21    920.46 o
  13   1  -3     6766.89     7514.87    885.75 o
  15   1  -3     6359.23     6668.33    662.36 o
 -10   2  -3    21297.72    21322.49    896.62 o
  -8   2  -3    79091.51    76488.01   2313.35 o
  -6   2  -3    78220.39    76286.10   2278.09 o
  -4   2  -3    33677.45    32719.91    999.75 o
  -2   2  -3     9637.75    10532.26    398.88 o
   2   2  -3   142149.73   141438.34   3452.61 o
   4   2  -3    56147.68    56998.14   1767.87 o
   6   2  -3    40305.04    38813.71   1627.20 o
   8   2  -3    24246.07    21465.85    887.23 o
  10   2  -3    11212.25    10032.26    867.10 o
  12   2  -3    21747.95    21556.88   1153.74 o
  14   2  -3    26714.14    27588.34   1486.58 o
  -9   3  -3    12189.75    12537.62    627.10 o
  -7   3  -3    32554.29    30550.52    941.93 o
  -5   3  -3   113392.79   106971.11   3916.16 o
  -3   3  -3    44765.92    44267.41   1016.77 o
  -1   3  -3    26324.86    28473.22    718.89 o
   3   3  -3   109713.07   106693.81   2409.15 o
   5   3  -3    14550.91    14111.35    548.87 o
   7   3  -3    52408.83    50091.88   1679.43 o
   9   3  -3     9790.84     9425.06    579.72 o
  11   3  -3    16252.05    15187.40    879.98 o
  13   3  -3    22875.03    23576.13   1305.18 o
 -10   4  -3     6815.20     7075.58    484.74 o
  -8   4  -3     6287.99     6640.34    320.27 o
  -6   4  -3     5769.80     6096.89    373.09 o
  -4   4  -3     3821.67     3435.00    240.93 o
  -2   4  -3    17866.37    18321.99    428.63 o
   0   4  -3    43021.04    44645.78   1059.32 o
   2   4  -3    28808.45    29394.28    726.06 o
   4   4  -3    58195.32    57114.72   1370.53 o
   6   4  -3     6772.34     6228.76    298.12 o
   8   4  -3     3017.69     2908.19    221.04 o
  10   4  -3      506.17      485.27    280.14 o
  12   4  -3     3253.50     3075.29    536.11 o
  14   4  -3     5155.93     6310.36   1137.49 o
 -11   5  -3    13763.16    14449.87    884.88 o
  -9   5  -3     6468.04     6470.22    467.35 o
  -7   5  -3      607.27      560.39    159.49 o
  -5   5  -3    23887.23    23208.15    803.67 o
  -3   5  -3    14861.94    15037.62    395.07 o
  -1   5  -3    14419.92    15023.20    531.49 o
   1   5  -3    79278.74    84539.38   1920.62 o
   3   5  -3    39530.90    39960.02    953.53 o
   5   5  -3    22300.38    21344.74    966.65 o
   7   5  -3     8030.48     7894.83    390.34 o
   9   5  -3    10288.10     9770.04    512.23 o
  11   5  -3     1153.24      716.20    355.28 o
  13   5  -3     4918.66     4618.68    603.00 o
 -12   6  -3     9562.49    10073.53    810.31 o
 -10   6  -3    19808.59    19117.23    956.37 o
  -8   6  -3    28795.78    29458.56    914.94 o
  -6   6  -3    49166.62    47534.67   1683.80 o
  -4   6  -3    55513.64    56257.10   1523.09 o
  -2   6  -3    16985.93    17108.92    426.04 o
   2   6  -3   118564.04   115642.32   2731.62 o
   4   6  -3   135442.72   135072.69   3696.91 o
   6   6  -3    12599.22    12665.82    604.77 o
  10   6  -3    46734.24    48058.13   2280.86 o
  12   6  -3    15809.87    15561.28   1375.24 o
  14   6  -3     5963.22     5783.22    705.06 o
 -11   7  -3    18239.63    19720.26   1156.24 o
  -9   7  -3    72345.12    73833.23   3061.01 o
  -7   7  -3    56353.98    57681.47   2079.32 o
  -5   7  -3    32582.18    30868.15   1016.91 o
  -3   7  -3    48189.72    46320.87   1055.45 o
  -1   7  -3    75986.63    75920.32   1731.45 o
   1   7  -3    35161.52    37239.74    979.51 o
   3   7  -3   100933.79   106543.16   2506.72 o
   5   7  -3    68702.14    69268.73   1639.82 o
   7   7  -3     7919.76     7341.61    360.89 o
   9   7  -3    24010.75    22190.36   1061.81 o
  11   7  -3    25414.71    24880.28   1313.77 o
  13   7  -3    10879.72    10217.67    866.04 o
 -12   8  -3     3527.14     3076.06    481.21 o
 -10   8  -3    11198.38    11317.26    704.65 o
  -8   8  -3    29150.02    29300.19   1123.62 o
  -6   8  -3    15873.35    15746.68    590.28 o
  -4   8  -3    14055.66    14189.86    627.50 o
  -2   8  -3    25294.13    27460.35    753.70 o
   0   8  -3    42007.17    43563.93   1146.92 o
   2   8  -3    63388.70    66257.46   1690.93 o
   4   8  -3    51256.70    51232.67   1396.81 o
   6   8  -3    36112.87    34976.13    953.43 o
   8   8  -3      152.23       83.20    149.10 o
  10   8  -3    17403.95    16110.20   1054.30 o
  12   8  -3    13089.54    13979.35   1007.09 o
  14   8  -3     2039.77     2641.13    590.03 o
 -13   9  -3       39.54      195.80    671.30 o
 -11   9  -3     1166.40      749.93    296.22 o
  -9   9  -3     1975.86     2237.09    335.42 o
  -7   9  -3     2662.79     2558.66    250.86 o
  -5   9  -3    20364.72    20611.70    808.78 o
  -3   9  -3     9574.24     9259.14    350.25 o
  -1   9  -3     3026.20     3128.65    158.51 o
   1   9  -3    13900.07    15126.75    481.67 o
   3   9  -3     4495.41     4494.12    233.79 o
   5   9  -3    13296.03    12699.37    431.05 o
   7   9  -3     6510.29     6454.03    287.20 o
   9   9  -3     1376.42     1591.11    188.29 o
  11   9  -3     1669.39     1139.87    464.48 o
  13   9  -3     1709.89     1723.55    671.30 o
 -12  10  -3      247.20      -48.47    358.43 o
 -10  10  -3    11675.51    12201.31    753.13 o
  -8  10  -3     8527.27     8568.02    511.56 o
  -6  10  -3     7772.51     8100.52    474.79 o
  -4  10  -3    45087.57    48111.76   1540.76 o
  -2  10  -3    12952.30    13076.36    549.69 o
   0  10  -3    24279.39    23917.76    766.63 o
   2  10  -3    44145.82    46196.43   1232.02 o
   4  10  -3     7213.82     6802.83    327.17 o
   6  10  -3    16437.47    16827.27    525.15 o
   8  10  -3     8908.90     8450.07    461.24 o
  10  10  -3    12032.63    12015.32    546.62 o
  12  10  -3     8015.26     7681.58    564.23 o
  14  10  -3     5403.04     4559.27   1100.19 o
 -13  11  -3     4575.30     4531.30   1006.96 o
 -11  11  -3    20693.17    20584.84   1140.57 o
  -9  11  -3    28773.33    29945.60   1108.72 o
  -7  11  -3    17293.18    18097.23   1426.52 o
  -5  11  -3    24488.71    24105.67    834.33 o
  -3  11  -3    79486.55    82486.54   2287.92 o
  -1  11  -3    50780.59    54315.46   1381.12 o
   1  11  -3    34619.13    34817.94    994.90 o
   3  11  -3    46562.29    46706.11   1231.16 o
   5  11  -3    77932.23    76350.15   2057.74 o
   7  11  -3    33256.87    33351.03   1040.92 o
   9  11  -3    34134.55    36306.81   1199.23 o
  11  11  -3    10271.87    10065.73    552.66 o
  13  11  -3    15860.67    16726.89    865.96 o
 -12  12  -3     8262.35     9464.62    869.36 o
 -10  12  -3    23166.60    24445.41   1247.01 o
  -8  12  -3    21943.46    22894.50   1112.69 o
  -6  12  -3    24010.21    23427.78    925.53 o
  -4  12  -3    52810.67    52149.96   1453.37 o
  -2  12  -3    97439.71    93674.63   3046.17 o
   0  12  -3    30925.29    32258.43   1343.80 o
   2  12  -3    41148.23    43906.95   1241.03 o
   4  12  -3    31567.67    31080.25    869.41 o
   6  12  -3    36744.77    36407.33   1112.31 o
   8  12  -3    12476.09    12503.68    555.84 o
  10  12  -3     4942.13     4774.21    370.88 o
  12  12  -3     9812.03     8175.86    594.78 o
 -13  13  -3     2096.07     2470.77    727.25 o
 -11  13  -3     1187.82     1489.80    568.74 o
  -9  13  -3     4282.76     3867.40    369.06 o
  -7  13  -3     5157.82     5564.79    454.74 o
  -5  13  -3    16142.21    16351.18    634.56 o
  -3  13  -3     3997.43     3676.33    337.13 o
  -1  13  -3     7022.65     7873.97    364.49 o
   1  13  -3    17182.89    18431.32    635.57 o
   3  13  -3     5013.24     4765.63    278.23 o
   5  13  -3    21754.02    22198.21    698.85 o
   7  13  -3    15631.53    14403.66    566.04 o
   9  13  -3     2201.55     2269.63    327.63 o
  11  13  -3     2971.85     2903.26    365.99 o
  13  13  -3     2215.23     2533.67    435.49 o
 -12  14  -3     2213.45     2659.72    561.35 o
 -10  14  -3      815.10      798.78    278.29 o
  -8  14  -3     7648.49     7562.45    549.20 o
  -6  14  -3     2812.02     3002.85    292.91 o
  -4  14  -3    19594.79    18279.60    748.94 o
  -2  14  -3     9115.88     9810.22    464.54 o
   0  14  -3     8214.01     8596.86    369.86 o
   2  14  -3     6194.85     6197.86    330.61 o
   4  14  -3     9132.53     8854.28    399.79 o
   6  14  -3     3647.63     3417.48    263.49 o
   8  14  -3     1655.84     1204.20    272.15 o
  10  14  -3      987.83      444.21    260.68 o
  12  14  -3     2215.38     1844.75    408.39 o
 -11  15  -3     9312.84     8540.25    820.63 o
  -9  15  -3     4897.29     5200.07    414.50 o
  -7  15  -3    34125.29    33697.59   1526.40 o
  -5  15  -3    31890.15    30507.70   1450.36 o
  -3  15  -3    13527.03    13054.10    614.17 o
  -1  15  -3    46644.44    47799.26   1383.64 o
   1  15  -3    27669.72    27251.95    915.57 o
   3  15  -3    37961.64    39668.74   1121.24 o
   5  15  -3    21431.03    21524.27    769.57 o
   7  15  -3    16529.24    15722.34    692.06 o
   9  15  -3    13579.08    13825.30    827.91 o
  11  15  -3    10786.91    10343.59    707.21 o
  13  15  -3     9569.25     9416.61    711.96 o
 -12  16  -3    15562.99    16680.03   1724.88 o
 -10  16  -3    11232.90    11188.72    701.67 o
  -8  16  -3    15317.88    14841.81    931.05 o
  -6  16  -3    25113.53    25180.35   1294.88 o
  -2  16  -3    33908.91    33229.15   1233.82 o
   0  16  -3    92714.16    94163.23   2865.31 o
   2  16  -3    18416.04    18935.49    665.84 o
   4  16  -3    26923.34    26240.73    803.72 o
   6  16  -3    48616.06    48631.37   1364.83 o
   8  16  -3    48471.33    48701.29   1803.99 o
  10  16  -3    15275.09    15050.17    743.14 o
  12  16  -3     9414.98     8708.83    760.50 o
 -11  17  -3     7936.22     8853.05    889.96 o
  -9  17  -3     5285.54     4837.78    478.04 o
  -7  17  -3    16548.59    16480.94    935.70 o
  -5  17  -3    31390.96    32042.90   1548.80 o
  -3  17  -3    13830.85    13969.89    832.36 o
  -1  17  -3     9074.92     8875.06    488.39 o
   1  17  -3    47871.68    47822.93   1639.97 o
   3  17  -3    13928.61    14195.41    569.44 o
   5  17  -3     2111.27     1971.32    245.75 o
   7  17  -3    16860.68    15669.99    821.67 o
   9  17  -3    11919.34    11198.78    766.47 o
  11  17  -3     5527.45     4891.29    556.60 o
 -12  18  -3      374.11      214.44    717.92 o
 -10  18  -3     2700.52     1909.47    390.34 o
  -8  18  -3     3884.99     3674.44    462.68 o
  -6  18  -3     4042.89     4361.60    475.54 o
  -4  18  -3     5745.00     5379.46    501.56 o
  -2  18  -3     6283.22     5790.60    636.18 o
   0  18  -3     6498.55     7281.66    434.46 o
   2  18  -3     1813.61     1841.32    237.18 o
   4  18  -3     2383.61     2220.25    282.44 o
   6  18  -3    11143.41    10749.44    570.67 o
   8  18  -3     2145.99     1362.06    369.91 o
  10  18  -3     5008.50     3818.60    540.45 o
  12  18  -3       89.45      113.16    422.37 o
 -11  19  -3    14974.42    14451.68   1706.23 o
  -9  19  -3     8179.60     8014.72    648.98 o
  -7  19  -3     9793.25     9344.29    736.64 o
  -5  19  -3     1477.95     1522.68    362.27 o
  -3  19  -3    37092.09    37673.16   1964.63 o
  -1  19  -3    31056.50    31950.58   1569.37 o
   1  19  -3     7516.36     7897.05    525.68 o
   3  19  -3     9105.70     8738.76    483.47 o
   5  19  -3     9783.19    10467.92    573.00 o
   7  19  -3    23583.43    24221.65   1101.66 o
   9  19  -3     8974.62     8646.15    587.06 o
  11  19  -3     2874.99     2626.18    534.34 o
 -10  20  -3    10066.79    10017.04    751.05 o
  -8  20  -3     6051.68     5646.00    571.08 o
  -6  20  -3    22128.80    22484.35   1187.00 o
  -4  20  -3    40380.85    40440.45   1841.18 o
  -2  20  -3    46507.37    46151.83   2449.23 o
   0  20  -3    15162.42    15062.47    939.74 o
   2  20  -3    33360.10    34966.25   1916.34 o
   4  20  -3    40448.52    40596.91   1369.49 o
   6  20  -3    24510.58    24638.13   1129.06 o
   8  20  -3    29628.74    31079.89   1287.82 o
  10  20  -3    16578.10    14591.53   1538.40 o
  -9  21  -3    12614.46    12962.88    905.62 o
  -7  21  -3    10981.91    10362.61    788.71 o
  -5  21  -3    16023.80    15829.24    918.45 o
  -3  21  -3    61485.67    62843.64   3291.35 o
  -1  21  -3    55824.11    56271.93   3072.75 o
   1  21  -3    12904.82    13540.35    859.91 o
   3  21  -3     7601.26     8431.42    674.94 o
   5  21  -3    41903.35    42680.20   1828.69 o
   7  21  -3    12763.86    12187.33   1028.08 o
   9  21  -3    14864.28    14507.20   1147.09 o
  11  21  -3    13203.45    12074.14   1435.84 o
 -10  22  -3     3443.44     3597.98    658.62 o
  -8  22  -3     4023.01     4164.47    543.17 o
  -6  22  -3     3102.45     3054.74    485.74 o
  -4  22  -3     5319.48     4776.50    569.33 o
  -2  22  -3     5669.57     6337.29    763.40 o
   0  22  -3     2756.77     2787.98    551.92 o
   2  22  -3     4236.63     4606.48    523.02 o
   4  22  -3    11939.14    11798.00    819.58 o
   6  22  -3     5075.04     5031.31    693.79 o
   8  22  -3     5192.45     5497.74    741.50 o
  10  22  -3     5435.57     5500.96   1137.49 o
  -9  23  -3      967.92      905.94    428.60 o
  -7  23  -3     2209.75     1865.07    459.07 o
  -5  23  -3     4261.87     4444.55    616.86 o
  -3  23  -3     3224.08     3797.98    649.37 o
  -1  23  -3     7865.72     7249.24    838.95 o
   1  23  -3     3674.23     3498.93    625.90 o
   3  23  -3      710.75      672.16    364.56 o
   5  23  -3     4393.45     3967.88    676.20 o
   7  23  -3      547.95      134.07    406.74 o
   9  23  -3      289.91     -997.63    783.19 o
  -8  24  -3     6584.37     5783.51    658.57 o
  -6  24  -3     1490.49     1458.00    445.12 o
  -4  24  -3    21834.54    21138.51   1225.81 o
  -2  24  -3    56369.86    56549.43   3180.62 o
   0  24  -3    14610.22    14993.84   1172.13 o
   2  24  -3     5919.51     5575.41    777.62 o
   4  24  -3    11905.54    11945.22    880.11 o
   6  24  -3    17807.27    18709.57   1253.35 o
   8  24  -3    16223.52    15192.92   1195.93 o
  -9  25  -3    15355.89    13965.86   1257.94 o
  -7  25  -3     1682.65     1322.57    473.94 o
  -5  25  -3    18183.98    17924.71   1134.81 o
  -3  25  -3    46535.67    43774.83   2610.53 o
  -1  25  -3    20478.65    20483.31   1516.35 o
   1  25  -3    18177.50    17222.52   1409.70 o
   3  25  -3    23258.99    22156.67   1522.34 o
   5  25  -3    23952.99    23754.51   1289.57 o
   7  25  -3    21645.38    21126.80   1229.35 o
   9  25  -3    24345.10    23728.72   2209.71 o
  -8  26  -3      797.33      570.52    451.15 o
  -6  26  -3     8089.37     8308.90    761.50 o
  -4  26  -3    24630.80    23365.92   1342.70 o
  -2  26  -3    23160.00    22994.15   1631.23 o
   0  26  -3     3308.33     2545.16    628.97 o
   2  26  -3    12201.35    11843.12   1375.24 o
   4  26  -3     4320.12     5594.20   1249.37 o
   6  26  -3     4437.15     4568.60   1240.05 o
   8  26  -3    11739.18     9715.26   1417.20 o
  -7  27  -3      724.27      -23.34    431.36 o
  -5  27  -3      259.09      487.45    441.52 o
  -3  27  -3      313.33      353.83    520.71 o
  -1  27  -3    11033.71    11367.60   1140.50 o
   1  27  -3     3214.37     2586.19    666.23 o
   3  27  -3     2102.74     1047.45    570.54 o
   5  27  -3     3715.92     3300.58   1109.52 o
   7  27  -3     1226.74     1547.73    978.98 o
  -6  28  -3     3329.94     2483.78    569.66 o
  -4  28  -3    13871.59    15038.49   1084.21 o
  -2  28  -3    20287.82    20343.87   1557.94 o
   0  28  -3     5674.61     5750.04    884.51 o
   2  28  -3     4453.89     3524.82    779.24 o
   4  28  -3     2557.56     2619.95   1053.57 o
   6  28  -3     9808.80    10871.39   1706.23 o
  -5  29  -3    16628.13    15420.96   1117.68 o
  -3  29  -3    20200.07    20007.54   1648.17 o
  -1  29  -3    22629.04    21010.98   1636.64 o
   1  29  -3    18429.69    17517.58   1486.41 o
   3  29  -3    11242.20    11785.11   1818.11 o
   5  29  -3    11400.68    11412.16   1846.09 o
  -4  30  -3    16785.74    16697.58   1173.76 o
  -2  30  -3    10298.64    10034.06   1158.32 o
   0  30  -3    26629.39    25758.45   1884.40 o
   2  30  -3     7596.14     7529.26    995.31 o
   4  30  -3     4357.62     3645.55   1258.69 o
  -3  31  -3      486.15      186.47    626.32 o
  -1  31  -3     2875.43     3561.28   1216.74 o
   1  31  -3     6573.15     6059.45    958.23 o
   3  31  -3     2146.48     2424.15   1174.78 o
  -6   0  -2    91100.66    89952.20   3631.60 o
  -4   0  -2    32698.93    29208.65   3920.60 o
  -2   0  -2   100004.24   102587.05   3595.29 o
   4   0  -2    90392.81    88444.27   5855.26 o
   6   0  -2    91249.38    88985.04   5929.85 o
  12   0  -2    34948.67    35836.15   1720.69 o
  14   0  -2    28636.63    31136.40   1602.06 o
  -9   1  -2    42750.36    42021.75   3179.37 o
  -7   1  -2    34557.35    33834.13   1106.67 o
  -5   1  -2    38521.16    37193.24   1083.92 o
  -3   1  -2   128608.77   125456.15   3395.46 o
   3   1  -2    23710.40    22764.04    771.23 o
   5   1  -2    15892.02    14212.59    526.08 o
   7   1  -2    47739.57    47942.27   3291.25 o
  11   1  -2    15791.01    14450.46    820.79 o
  13   1  -2    20186.66    19631.14   1110.88 o
  15   1  -2     9666.80    10810.55    682.50 o
  -8   2  -2    15146.61    13358.16    568.66 o
  -6   2  -2     8382.95     7865.73    446.70 o
  -4   2  -2     6048.99     6414.07    298.93 o
  -2   2  -2    39261.76    36921.27    776.06 o
   2   2  -2    45617.93    43909.02   1066.27 o
   4   2  -2    15028.14    14352.63    468.64 o
   6   2  -2    18401.88    17407.56    886.72 o
   8   2  -2     2650.92     2384.59    203.61 o
  10   2  -2     8271.63     7762.92    540.49 o
  12   2  -2     1116.09      728.04    348.67 o
  14   2  -2      493.99     1173.71    431.79 o
  -9   3  -2    13245.80    13326.84    561.21 o
  -7   3  -2    22234.48    21717.96    820.74 o
  -5   3  -2    45542.24    45258.98   1641.32 o
  -3   3  -2    24044.73    24261.61    671.48 o
   3   3  -2    36032.86    36339.14    867.67 o
   5   3  -2    19487.69    18303.21    658.80 o
   7   3  -2    18319.99    17172.70    654.48 o
   9   3  -2     4405.78     3964.08    365.86 o
  11   3  -2     7171.34     6655.08    573.46 o
  13   3  -2    10643.50    12098.39    866.94 o
 -10   4  -2    33866.43    33115.10   1473.43 o
  -8   4  -2    55694.93    55660.78   2515.21 o
  -6   4  -2    15717.64    15266.19    491.51 o
  -4   4  -2    25583.69    22274.23   1342.61 o
  -2   4  -2   237542.81   236727.55   4933.26 o
   2   4  -2    13518.35    13282.61    328.85 o
   4   4  -2    52970.53    53104.41   2013.56 o
   6   4  -2    66735.32    66574.94   2006.42 o
   8   4  -2    15197.21    15382.95    627.71 o
  10   4  -2    14554.45    13997.89    830.38 o
  12   4  -2    22895.12    23208.99   1288.88 o
  14   4  -2    19326.72    19946.47   1245.83 o
 -11   5  -2     6994.21     8620.70    707.25 o
  -9   5  -2    50469.96    53085.38   2132.59 o
  -7   5  -2    24776.72    23625.51    817.98 o
  -3   5  -2   100517.85   102738.63   2144.45 o
  -1   5  -2    39576.33    40603.08    970.20 o
   1   5  -2    21396.44    22137.36    764.23 o
   3   5  -2    91809.70    94807.22   2139.36 o
   5   5  -2   119157.66   124914.04   4065.27 o
   7   5  -2    10435.17     9958.11    430.99 o
   9   5  -2    28039.43    26552.41   1529.36 o
  11   5  -2    18884.66    20375.82   1153.52 o
  13   5  -2    11260.06    11923.92    909.52 o
 -10   6  -2    17543.14    18204.88    926.35 o
  -8   6  -2    16614.84    15945.06    725.97 o
  -6   6  -2    33741.12    34508.26   1552.35 o
  -4   6  -2    11696.85    10816.87    403.17 o
  -2   6  -2    22469.24    23888.44    560.00 o
   0   6  -2     9435.23     9227.21    292.16 o
   2   6  -2    66656.40    66186.40   1523.61 o
   4   6  -2    25456.41    25103.39    649.94 o
   6   6  -2    12958.37    13783.37    453.06 o
   8   6  -2     5116.81     5053.35    315.59 o
  10   6  -2     5611.42     3714.80    500.53 o
  12   6  -2    12646.47    12533.34   1114.18 o
  14   6  -2     4043.73     3937.63    639.40 o
 -11   7  -2     2378.13     2161.20    329.92 o
  -9   7  -2     2083.81     2216.38    465.27 o
  -7   7  -2      821.53     1128.82    132.25 o
  -5   7  -2    21271.88    22768.70    774.91 o
  -3   7  -2    32798.27    33132.62    788.61 o
  -1   7  -2    62009.73    64069.36   1511.10 o
   1   7  -2     1309.96     1132.70    100.79 o
   3   7  -2       37.22       26.00     84.90 o
   5   7  -2     1189.61      906.56    125.79 o
   7   7  -2    17389.73    16842.10    638.19 o
   9   7  -2     1325.55     1476.41    247.62 o
  11   7  -2     1275.66      572.92    412.01 o
  13   7  -2     1153.15     1500.74    531.45 o
 -12   8  -2     4819.68     5892.56    960.34 o
 -10   8  -2    25669.13    25450.53   1190.65 o
  -8   8  -2    28070.30    27769.37   1025.98 o
  -6   8  -2    13483.88    12493.71   1351.93 o
  -4   8  -2    24399.24    23981.26    715.02 o
  -2   8  -2    71653.64    74003.29   1725.97 o
   0   8  -2    63566.24    67057.02   1894.15 o
   2   8  -2   102705.70   110528.13   2762.58 o
   4   8  -2   121090.42   124293.79   3194.37 o
   6   8  -2    24114.21    23923.83    727.06 o
   8   8  -2    10273.25     9632.70    295.00 o
  10   8  -2    25499.03    23917.75    892.83 o
  12   8  -2    14020.14    13777.93   1007.67 o
  14   8  -2     4102.13     4380.27    755.22 o
 -13   9  -2     6784.72     6703.71   1090.87 o
 -11   9  -2    16798.65    17754.76    972.06 o
  -9   9  -2    26552.95    26551.24   1264.99 o
  -7   9  -2    28748.35    26805.85   1053.82 o
  -5   9  -2    30823.26    30463.69    951.70 o
  -3   9  -2    54978.80    54671.32   1615.98 o
  -1   9  -2    38010.76    42489.29   1242.80 o
   3   9  -2   195212.75   200082.66   5150.56 o
   5   9  -2    31310.06    32006.80    838.44 o
   7   9  -2    11616.47    11720.97    426.82 o
   9   9  -2    46329.99    45364.46   1216.57 o
  11   9  -2    42222.84    40787.61   1410.05 o
  13   9  -2     9931.33    11219.75    957.88 o
 -12  10  -2     8388.93     9388.43    786.17 o
 -10  10  -2    10656.41    11850.00    756.04 o
  -8  10  -2    17597.05    17565.68    690.72 o
  -4  10  -2    60677.07    62142.24   1647.68 o
  -2  10  -2    16415.78    15801.12    476.90 o
   0  10  -2    12168.59    12428.71    506.28 o
   2  10  -2    53735.23    57697.39   1499.47 o
   4  10  -2    39689.54    40838.22   1076.90 o
   6  10  -2    11684.46    12225.74    460.62 o
   8  10  -2    10038.08     9581.29    432.01 o
  10  10  -2    16692.81    15855.30    708.67 o
  12  10  -2     8116.49     8195.74    499.01 o
  14  10  -2     6139.01     6514.20    951.01 o
 -11  11  -2      365.97      304.23    292.70 o
  -9  11  -2     2886.84     2891.81    385.76 o
  -7  11  -2     5831.66     5812.91    361.54 o
  -5  11  -2    15873.67    15726.14    548.55 o
  -3  11  -2     5576.58     6091.80    296.10 o
  -1  11  -2    37537.55    38277.82   1144.92 o
   1  11  -2     1480.09     1460.14    157.99 o
   3  11  -2     4162.04     3925.49    230.06 o
   5  11  -2     1274.86      785.96    160.58 o
   7  11  -2     1085.72      575.45    159.66 o
   9  11  -2     7443.07     7119.44    439.11 o
  11  11  -2     9373.64     9596.19    549.49 o
  13  11  -2      639.91     1190.12    359.89 o
 -12  12  -2     2869.21     2776.22    587.39 o
 -10  12  -2     3248.20     3209.08    420.51 o
  -8  12  -2    25690.94    26069.36   1106.70 o
  -6  12  -2    16856.83    16657.38    770.66 o
  -4  12  -2     3450.32     3262.99    258.35 o
  -2  12  -2    40313.61    41505.62   1101.86 o
   0  12  -2    31961.50    31939.75    910.06 o
   2  12  -2    30004.89    31132.82    981.99 o
   4  12  -2     5529.72     5647.99    443.26 o
   6  12  -2     5341.13     4796.21    270.10 o
   8  12  -2    10589.20    10698.02    508.99 o
  10  12  -2     9902.62     9331.06    531.00 o
  12  12  -2     4235.29     4742.68    467.36 o
 -13  13  -2    16761.48    19178.78   1687.58 o
 -11  13  -2    16232.54    17838.33   1170.10 o
  -9  13  -2    12055.48    11692.34    616.11 o
  -7  13  -2    26348.35    25790.43   1282.84 o
  -5  13  -2    15965.63    15722.73    597.16 o
  -3  13  -2    49029.56    49915.34   1689.22 o
  -1  13  -2    96470.42    99973.79   2862.10 o
   1  13  -2   102016.39   105048.24   2788.71 o
   3  13  -2    59465.07    63338.32   1686.13 o
   5  13  -2    55795.44    57000.10   1529.11 o
   7  13  -2    39565.57    39279.37   1149.86 o
   9  13  -2    41470.82    40271.21   1280.56 o
  11  13  -2     9530.26     8549.76    601.25 o
  13  13  -2    15716.20    15945.72    890.98 o
 -12  14  -2    17243.99    19859.40   1846.09 o
 -10  14  -2     9405.54     8758.81    955.68 o
  -8  14  -2    15554.99    15532.06    737.09 o
  -6  14  -2    73509.84    73267.95   2437.69 o
  -4  14  -2    19665.69    20033.92    804.50 o
  -2  14  -2    45777.99    48329.87   1646.48 o
   0  14  -2    46794.95    46934.61   1423.43 o
   2  14  -2    55137.03    56136.46   1524.28 o
   4  14  -2    33564.06    33480.98   1022.63 o
   6  14  -2    15128.64    14870.28    552.94 o
   8  14  -2    57203.16    57414.02   1707.56 o
  10  14  -2    20148.41    18910.22    983.00 o
  12  14  -2    13930.28    12969.15    802.03 o
 -13  15  -2     5207.09     5482.31    960.34 o
 -11  15  -2     2284.41     2452.07    526.93 o
  -9  15  -2     3351.31     3340.24    345.73 o
  -7  15  -2    12662.36    13510.71    753.67 o
  -5  15  -2    22975.61    23406.83    926.55 o
  -3  15  -2    22164.48    21995.19    935.41 o
  -1  15  -2     4688.10     4664.65    403.08 o
   1  15  -2    10676.54    10254.13    454.95 o
   3  15  -2    11681.68    12714.00    474.92 o
   5  15  -2    14487.80    15187.22    569.44 o
   7  15  -2     5889.22     5740.40    400.43 o
   9  15  -2     3883.83     3783.62    381.62 o
  11  15  -2     3278.83     3057.97    461.96 o
  13  15  -2     5013.31     5544.51    572.85 o
 -12  16  -2     1052.13      634.01    680.63 o
 -10  16  -2     4023.93     4778.24    448.42 o
  -8  16  -2     1094.03     1145.27    280.03 o
  -6  16  -2     3384.50     3631.59    407.47 o
  -4  16  -2     2642.08     2764.19    296.87 o
  -2  16  -2      776.14      485.83    171.25 o
   0  16  -2     4930.12     4898.58    336.28 o
   2  16  -2     1716.42     1689.35    209.16 o
   4  16  -2      603.20      229.53    167.02 o
   6  16  -2     1874.16     1589.06    243.65 o
   8  16  -2     1213.67      891.67    322.91 o
  10  16  -2     5119.27     5464.76    546.24 o
  12  16  -2      131.05      413.82    394.77 o
 -11  17  -2     7709.79     7030.04   1118.84 o
  -9  17  -2     1614.20     1543.57    354.80 o
  -7  17  -2    22614.78    21955.56   1068.33 o
  -5  17  -2    46827.55    45908.66   2087.17 o
  -3  17  -2    10291.57    11172.21    717.86 o
  -1  17  -2    37045.48    37881.28   1163.77 o
   1  17  -2    26984.92    27254.90    899.74 o
   3  17  -2    13675.39    13279.46    532.51 o
   5  17  -2    11337.97    11838.15    513.31 o
   7  17  -2    36010.82    35464.43   1358.09 o
   9  17  -2     8739.87     8200.59    765.97 o
  11  17  -2     6257.17     6100.98    599.56 o
 -12  18  -2    29913.65    31821.66   2759.80 o
 -10  18  -2     4369.20     4106.77    472.58 o
  -8  18  -2    26156.63    26513.76   1275.94 o
  -6  18  -2    25689.17    25584.05   1206.96 o
  -4  18  -2    54455.29    54187.96   2366.35 o
  -2  18  -2    54680.92    55272.24   3032.36 o
   0  18  -2    52538.01    53970.11   1595.31 o
   2  18  -2    16897.70    17093.06    665.32 o
   4  18  -2    50517.84    50064.91   1657.86 o
   6  18  -2    30776.96    28503.72   1063.51 o
   8  18  -2    16958.07    17003.59    768.53 o
  10  18  -2    22929.04    22574.59   1164.57 o
  12  18  -2     4007.53     3470.29    547.66 o
 -11  19  -2     4927.13     5128.01   1053.57 o
  -9  19  -2     3792.69     3665.54    474.17 o
  -7  19  -2    10117.12    10787.30    747.35 o
  -5  19  -2    13782.90    14607.50    867.64 o
  -3  19  -2    29691.97    29170.59   2055.87 o
  -1  19  -2    43511.90    44526.99   1920.51 o
   1  19  -2     2278.08     2679.93    335.63 o
   3  19  -2    20186.75    19377.93    800.11 o
   5  19  -2    31394.76    30184.87   1032.38 o
   7  19  -2    23871.19    23351.85   1025.31 o
   9  19  -2    20540.95    20255.48   1130.26 o
  11  19  -2     8825.51     8030.92    720.76 o
 -10  20  -2     1474.48      995.92    456.91 o
  -8  20  -2     5047.06     6114.50    571.20 o
  -6  20  -2     2250.97     2403.24    415.63 o
  -4  20  -2     3010.27     3064.69    435.18 o
  -2  20  -2     3314.12     3591.14    576.84 o
   0  20  -2    12183.63    12534.68    819.13 o
   2  20  -2     2076.10     2183.50    386.11 o
   4  20  -2     2307.18     2441.56    316.39 o
   6  20  -2     4417.54     4994.27    481.58 o
   8  20  -2     3938.43     3904.48    428.13 o
  10  20  -2      461.38       37.29    708.60 o
 -11  21  -2     9888.05    11067.19   1538.40 o
  -9  21  -2     1279.31     1571.77    426.67 o
  -7  21  -2     3452.52     3211.17    478.49 o
  -5  21  -2     3559.44     3600.17    481.16 o
  -3  21  -2     6497.60     6985.93    760.94 o
  -1  21  -2      634.07      528.92    386.30 o
   1  21  -2     7291.85     7316.77    606.05 o
   3  21  -2     8582.70     8352.54    681.83 o
   5  21  -2     3467.12     3798.92    662.47 o
   7  21  -2     1971.26     1456.73    421.99 o
   9  21  -2    11770.20    10843.42   1323.96 o
  11  21  -2     2073.23     2209.71    839.13 o
 -10  22  -2    23533.64    22270.88   1512.56 o
  -8  22  -2     2411.78     2674.24    476.91 o
  -6  22  -2    13854.50    13564.04    904.72 o
  -4  22  -2    67808.59    66069.85   3411.86 o
  -2  22  -2    53227.74    52027.33   2831.61 o
   0  22  -2     5505.41     6544.31    789.08 o
   2  22  -2    17396.21    17941.90   1013.94 o
   4  22  -2    19642.71    18863.62   1054.39 o
   6  22  -2    24650.06    24646.57   1336.77 o
   8  22  -2    27401.29    27626.01   2265.65 o
  10  22  -2    12551.84    12475.06   1538.40 o
  -9  23  -2    16160.64    17149.35   1292.21 o
  -7  23  -2     4057.14     4591.21    560.75 o
  -5  23  -2    45867.95    44514.39   2080.50 o
  -3  23  -2    39058.80    38946.62   2339.76 o
  -1  23  -2    10190.16     9825.72    929.31 o
   1  23  -2    40153.47    40805.42   2376.38 o
   3  23  -2    13910.14    14418.20    923.82 o
   5  23  -2    18771.32    17597.35   1067.05 o
   7  23  -2    14756.19    14826.98    972.71 o
   9  23  -2    26767.59    23999.11   2153.77 o
  -8  24  -2     1781.33     1345.35    462.75 o
  -6  24  -2     2198.15     2014.05    468.58 o
  -4  24  -2     5999.13     6156.54    810.84 o
  -2  24  -2    29622.17    32034.14   2066.21 o
   0  24  -2     2604.25     2666.57    820.48 o
   2  24  -2      774.92      982.70    502.77 o
   4  24  -2    16542.71    16909.83    877.27 o
   6  24  -2     6596.37     6176.69    666.30 o
   8  24  -2     2401.29     1491.79    829.81 o
  -9  25  -2      521.61      188.36    535.83 o
  -7  25  -2       44.75     -314.92    374.84 o
  -5  25  -2     2477.56     2616.02    497.35 o
  -3  25  -2      827.09      904.64    503.04 o
  -1  25  -2     1050.85     1094.02    516.75 o
   1  25  -2      775.57      946.60    497.81 o
   3  25  -2      869.83      358.53    458.90 o
   5  25  -2     1218.22     1395.06    474.69 o
   7  25  -2     1915.26     1629.64    651.31 o
   9  25  -2       65.22      -65.27    829.81 o
  -8  26  -2     6008.62     6679.51   1473.14 o
  -6  26  -2    12097.71    12922.66    955.39 o
  -4  26  -2    21544.83    19796.71   1611.13 o
  -2  26  -2    13216.05    11573.36   1123.71 o
   0  26  -2     5567.87     4968.48    757.86 o
   2  26  -2     4784.79     3986.32    742.80 o
   4  26  -2    14100.40    12563.21   1201.55 o
   6  26  -2     9147.61     9444.87   1557.05 o
   8  26  -2     8649.52     9071.92   1351.93 o
  -7  27  -2     9319.71     9744.15    844.94 o
  -5  27  -2    25208.18    24973.58   1405.70 o
  -3  27  -2    43435.96    39969.72   2511.76 o
  -1  27  -2    26105.62    25772.32   1888.04 o
   1  27  -2    11085.06    11076.57   1144.21 o
   3  27  -2     8739.86     9164.96   1025.74 o
   5  27  -2    31295.31    31868.28   3076.81 o
   7  27  -2    26685.97    30441.76   3002.22 o
  -6  28  -2     5881.25     5482.96    690.72 o
  -4  28  -2    24957.63    23498.63   1388.86 o
  -2  28  -2    20561.87    19842.80   1537.04 o
   0  28  -2    15654.87    15781.70   1394.70 o
   2  28  -2     6260.11     6150.52    868.63 o
   4  28  -2     3916.68     3356.52   1156.13 o
   6  28  -2    21639.26    22097.08   2564.01 o
  -5  29  -2     1191.22      910.07    506.83 o
  -3  29  -2     2214.48     2303.97    690.74 o
  -1  29  -2     4206.46     3968.83    800.52 o
   1  29  -2      487.05      832.09    586.35 o
   3  29  -2     1763.30     2305.65    671.89 o
   5  29  -2     1182.25      540.77    932.37 o
  -4  30  -2     1385.68     1670.38    539.78 o
  -2  30  -2     3210.80     2957.60    753.82 o
   0  30  -2     5618.69     5209.75    910.09 o
   2  30  -2     1585.01     1911.97    685.27 o
   4  30  -2     1070.41      158.50    867.10 o
  -3  31  -2    10114.61     8066.13   1100.05 o
  -1  31  -2    12221.57    14405.04   1399.01 o
   1  31  -2    11178.51    11121.12   1217.65 o
   3  31  -2     1914.07     1808.79   1109.52 o
   0  32  -2    16114.73    13268.54   1386.37 o
  -7   1  -1    33360.02    31917.57   1027.42 o
  -5   1  -1     1379.58     1451.17     88.29 o
  -3   1  -1   223946.56   217217.00   7620.82 o
   3   1  -1    19867.06    19086.45    570.90 o
   5   1  -1    33142.74    31356.17   1410.82 o
   7   1  -1     8297.16     8055.65    708.60 o
   9   1  -1    13522.80    12539.04    685.65 o
  11   1  -1    23292.16    21566.27    786.53 o
  13   1  -1     8104.94     8093.29    469.26 o
  -8   2  -1    43973.67    42108.09   1444.77 o
  -6   2  -1    40122.63    36432.64   1336.69 o
  -4   2  -1    51821.74    51714.95   1833.65 o
  -2   2  -1    54002.73    53449.44   1952.13 o
   4   2  -1    60790.40    58218.46   1772.59 o
   6   2  -1    41190.80    39657.66   1293.25 o
   8   2  -1    16429.88    16202.33    692.92 o
  10   2  -1    32387.90    32580.94   1572.38 o
  12   2  -1    32630.44    32147.86   1625.12 o
  14   2  -1    18527.54    18822.38    793.71 o
  -9   3  -1    30271.42    30422.54   1399.01 o
  -7   3  -1    31607.53    30246.74   1314.58 o
  -5   3  -1    58299.64    55671.78   1701.08 o
  -3   3  -1    32138.23    32203.93   1799.47 o
   3   3  -1    92828.96    92717.02   2413.80 o
   5   3  -1    41502.24    42321.20   1394.65 o
   7   3  -1    82049.05    80090.59   2810.57 o
   9   3  -1    28047.74    28014.29   1391.04 o
  11   3  -1    33706.35    33972.32   1684.46 o
  13   3  -1    17343.99    18672.54    760.53 o
 -10   4  -1     8129.66     8534.29    712.83 o
  -8   4  -1     6610.53     6309.88    413.13 o
  -6   4  -1     6911.68     6269.28    369.30 o
  -4   4  -1     6153.95     6880.86    764.54 o
  -2   4  -1   112000.95   114330.91   2592.64 o
   2   4  -1    11650.85    11630.69    280.41 o
   4   4  -1    15088.84    15850.55    493.34 o
   6   4  -1     4072.65     3982.89    223.73 o
   8   4  -1    11138.08     9933.53    562.59 o
  10   4  -1     1089.84      881.18    316.25 o
  12   4  -1     6354.88     6943.76    491.96 o
  14   4  -1     4675.26     5302.84    479.54 o
 -11   5  -1    10567.10    11633.20    840.25 o
  -9   5  -1     5251.00     5400.84    428.69 o
  -7   5  -1    24920.77    25702.08   1063.05 o
  -5   5  -1    24494.80    24416.19    926.10 o
  -3   5  -1    18030.26    18875.94    461.90 o
  -1   5  -1    70151.57    74862.48   1833.96 o
   1   5  -1   236525.39   248931.45   5277.19 o
   3   5  -1    51867.07    52810.64   1220.05 o
   5   5  -1    13932.44    12232.71    440.79 o
   7   5  -1     6445.42     5806.73    376.99 o
   9   5  -1    19724.22    18618.79    925.85 o
  11   5  -1     9630.27     9187.77    725.12 o
  13   5  -1     6233.79     6624.23    437.70 o
 -10   6  -1    34279.84    35339.51   1461.27 o
  -8   6  -1    47788.92    49199.79   1807.10 o
  -6   6  -1    35458.05    34689.91   1003.07 o
  -4   6  -1    22246.87    21527.08    691.21 o
  -2   6  -1    45210.75    47590.94   1081.08 o
   0   6  -1    75122.88    80631.59   1951.64 o
   2   6  -1   142589.03   147437.28   3330.25 o
   4   6  -1    57421.53    57207.05   1455.30 o
   6   6  -1     7987.96     8072.32    320.07 o
   8   6  -1    39344.14    38810.24   1124.85 o
  10   6  -1    81362.31    80687.50   2939.12 o
  12   6  -1    19067.58    19097.90    768.99 o
  14   6  -1     4647.55     5208.55    518.04 o
 -11   7  -1    34229.17    33525.25   1527.32 o
  -9   7  -1    75242.27    76307.39   3197.40 o
  -3   7  -1    70453.00    71667.86   1678.11 o
  -1   7  -1    96932.55   102936.38   2631.18 o
   1   7  -1    18444.73    19273.56    494.87 o
   3   7  -1   151499.97   156468.39   3799.47 o
   5   7  -1    69945.00    69290.67   1608.09 o
   7   7  -1     9815.44     9567.80    286.46 o
   9   7  -1    56950.67    56259.32   1867.84 o
  11   7  -1    43914.50    44679.70   1506.36 o
  13   7  -1    11787.70    12223.35    605.09 o
 -12   8  -1     2810.56     3025.69    445.00 o
 -10   8  -1    12874.80    12851.67    755.39 o
  -8   8  -1    14389.87    14514.87    644.05 o
  -4   8  -1    21390.06    19951.31    531.14 o
  -2   8  -1   122334.95   125862.25   2912.78 o
   0   8  -1    62739.22    64580.39   1866.56 o
   2   8  -1    73701.97    79958.29   2200.52 o
   4   8  -1    22507.32    22616.24    603.60 o
   6   8  -1    45940.31    44707.45   1053.60 o
   8   8  -1    14020.63    13014.74    384.59 o
  10   8  -1    36402.86    36019.54   1137.78 o
  12   8  -1     8613.21     8567.30    425.59 o
  14   8  -1     4535.21     4188.48    404.78 o
 -11   9  -1      112.54       -3.80    256.71 o
  -9   9  -1     5512.35     5477.54    450.10 o
  -7   9  -1      170.79      265.77    110.28 o
  -5   9  -1      117.49      238.88    111.19 o
  -3   9  -1    25163.17    25797.72    769.10 o
  -1   9  -1     2570.89     3200.46    182.13 o
   1   9  -1    22208.70    25683.56    751.77 o
   3   9  -1     5670.65     6287.97    276.91 o
   5   9  -1     3261.93     3383.15    200.31 o
   7   9  -1     2603.99     2346.53    162.97 o
   9   9  -1      920.47      394.56    202.37 o
  11   9  -1      421.52      615.54    209.52 o
  13   9  -1     1374.93     1770.03    327.91 o
 -12  10  -1     9518.14     9606.68    777.84 o
 -10  10  -1    12751.40    13156.12    761.64 o
  -8  10  -1     9968.81     9987.59    456.23 o
  -4  10  -1    67074.30    68801.90   1720.24 o
  -2  10  -1    25077.84    25799.22    683.79 o
   0  10  -1    12222.02    12735.81    474.49 o
   2  10  -1    19498.34    20155.71    672.72 o
   4  10  -1    21405.23    21267.14    684.25 o
   6  10  -1    30319.58    29769.62    852.99 o
   8  10  -1     4101.75     3898.77    280.76 o
  10  10  -1    13036.41    11581.90    489.60 o
  12  10  -1    16271.26    17228.69    758.58 o
  14  10  -1     3005.66     3739.29    450.98 o
 -11  11  -1    30324.48    30787.25   1421.70 o
  -9  11  -1    22155.71    21327.57   1024.01 o
  -7  11  -1    35371.72    36638.35   1418.97 o
  -5  11  -1    36402.74    36687.70   1180.39 o
  -3  11  -1    72819.47    71666.52   2176.71 o
  -1  11  -1    51458.65    49921.74   1333.92 o
   1  11  -1    30990.41    30187.50    885.12 o
   3  11  -1    75792.63    78048.38   2218.91 o
   5  11  -1    60108.29    64890.28   1747.49 o
   7  11  -1    26449.82    25962.23    797.01 o
   9  11  -1    23775.02    22748.49    910.02 o
  11  11  -1    28638.75    28868.73   1102.96 o
  13  11  -1    14541.74    14733.07    828.40 o
 -12  12  -1    10848.95    10547.39    910.09 o
 -10  12  -1    21410.85    19261.32    983.95 o
  -8  12  -1    21010.87    21283.54    906.10 o
  -6  12  -1    19363.87    20317.47    854.86 o
  -4  12  -1    19369.22    20648.13    561.34 o
  -2  12  -1    24542.55    24776.11    750.32 o
   0  12  -1    65019.09    64434.69   1721.31 o
   2  12  -1    34258.94    34055.98    926.05 o
   4  12  -1    49324.55    50306.61   1332.27 o
   6  12  -1    26389.56    26359.84    828.21 o
   8  12  -1    37756.60    37507.01   1055.31 o
  10  12  -1    17185.88    17214.91    796.70 o
  12  12  -1    20062.20    20277.44   1003.95 o
 -13  13  -1     1905.09     2013.91    643.33 o
 -11  13  -1     1699.89     1510.71    449.84 o
  -9  13  -1      388.84      426.05    210.67 o
  -7  13  -1    13553.89    12281.32    645.54 o
  -5  13  -1    11640.06    11417.95    465.48 o
  -3  13  -1     6547.27     6214.97    376.95 o
  -1  13  -1    53086.61    53192.66   1741.98 o
   1  13  -1    10221.24     9924.48    420.00 o
   3  13  -1     2364.66     2024.15    191.81 o
   5  13  -1     6265.14     6720.88    331.38 o
   7  13  -1     9503.97     8605.26    418.31 o
   9  13  -1     6140.29     5573.92    440.87 o
  11  13  -1     1904.12     1617.82    373.26 o
  13  13  -1     1219.39     1722.77    427.52 o
 -12  14  -1     2712.92     3142.07    755.22 o
 -10  14  -1     2006.78     2021.77    448.31 o
  -8  14  -1     5910.98     5440.17    393.64 o
  -6  14  -1     5836.43     6002.31    348.55 o
  -4  14  -1     4337.14     3991.44    228.45 o
  -2  14  -1    43101.27    42950.90   1354.45 o
   0  14  -1    31379.51    33389.86    952.49 o
   2  14  -1     6168.17     6399.27    341.42 o
   4  14  -1     3011.86     3406.05    246.73 o
   6  14  -1     5583.68     5171.95    298.35 o
   8  14  -1     2059.99     1460.30    246.62 o
  10  14  -1     3828.78     3703.86    440.27 o
  12  14  -1     2103.93     1995.55    426.53 o
 -13  15  -1    18353.14    20008.58   1827.44 o
 -11  15  -1     7307.19     7259.67    721.35 o
  -9  15  -1    18846.54    18917.52    863.04 o
  -7  15  -1    57872.92    57074.22   2480.08 o
  -5  15  -1    14515.20    14549.76    698.92 o
  -3  15  -1    23384.63    23866.73    857.00 o
  -1  15  -1    60533.28    60280.79   1870.65 o
   1  15  -1    27028.10    26776.43    956.01 o
   3  15  -1    13637.98    14037.90    530.05 o
   5  15  -1     5050.11     4999.08    310.78 o
   7  15  -1    31811.44    30956.38   1044.14 o
   9  15  -1    12740.03    11183.89    721.64 o
  11  15  -1     6343.90     6456.32    570.61 o
  13  15  -1     5977.46     5484.53    592.33 o
 -12  16  -1    12228.68    14013.46   1510.43 o
 -10  16  -1     3345.49     3682.35    388.35 o
  -8  16  -1    29003.00    28827.71   1233.83 o
  -6  16  -1    39748.18    40152.29   1636.35 o
  -4  16  -1    39943.66    40825.24   1370.67 o
  -2  16  -1    80329.19    80490.59   2733.64 o
   0  16  -1    70808.06    68912.69   2207.65 o
   2  16  -1    19861.40    19709.03    671.70 o
   4  16  -1    44407.34    46121.71   1285.95 o
   6  16  -1    61184.78    60895.34   1709.64 o
   8  16  -1    57721.33    57011.88   1860.73 o
  10  16  -1     3757.19     3288.94    468.46 o
  12  16  -1     9496.47     9757.80    734.30 o
 -11  17  -1     3022.02     3468.40    885.75 o
  -9  17  -1     5234.56     4981.53    473.78 o
  -7  17  -1    20150.41    20197.02   1072.28 o
  -5  17  -1    15466.21    14457.10    881.51 o
  -3  17  -1     1090.51     1306.93    247.90 o
  -1  17  -1    31649.78    31943.58   1118.32 o
   1  17  -1    26449.57    26619.56    964.47 o
   3  17  -1     4402.25     4527.57    306.62 o
   5  17  -1     4620.43     4833.94    325.73 o
   7  17  -1    37140.16    37250.56   1242.60 o
   9  17  -1    16027.58    15941.62    933.93 o
  11  17  -1     1557.16     1061.04    418.32 o
 -12  18  -1     2259.62     1473.14    755.22 o
 -10  18  -1       23.45     -198.67    275.76 o
  -8  18  -1     9290.17     9006.63    659.64 o
  -6  18  -1      468.99      375.37    284.47 o
  -4  18  -1     2576.35     2875.57    484.27 o
  -2  18  -1     3374.53     3633.21    647.99 o
   0  18  -1     6684.46     6540.94    413.40 o
   2  18  -1        7.65      -97.95    159.86 o
   4  18  -1      603.79      793.84    229.58 o
   6  18  -1      272.67      -16.85    221.82 o
   8  18  -1     2970.68     2862.58    415.64 o
  10  18  -1     5485.81     4767.81    571.65 o
  12  18  -1      701.46      451.27    455.78 o
 -11  19  -1    13460.65    15887.52   1771.50 o
  -9  19  -1     5848.11     5985.11    562.04 o
  -7  19  -1     8299.80     8733.59    693.32 o
  -5  19  -1    27574.94    27950.07   1267.76 o
  -3  19  -1    37775.86    38643.16   2096.39 o
  -1  19  -1    34008.22    33032.33   1362.59 o
   1  19  -1    11684.76    11549.81    610.99 o
   3  19  -1    16604.10    16829.62    716.05 o
   5  19  -1    20431.72    20087.57    857.02 o
   7  19  -1    13937.22    15051.63    705.18 o
   9  19  -1     8347.63     7494.44    643.03 o
  11  19  -1     1604.72     1174.48    574.36 o
 -10  20  -1    11169.34    12556.87    965.17 o
  -8  20  -1    24683.31    23910.09   1234.77 o
  -6  20  -1    41870.04    41061.78   1944.38 o
  -4  20  -1    23621.22    25459.47   1562.12 o
  -2  20  -1    51188.37    51081.30   2574.34 o
   0  20  -1    45587.05    47596.86   2028.65 o
   2  20  -1    21388.24    21412.49   1104.86 o
   4  20  -1    23350.55    21282.77    879.95 o
   6  20  -1    33057.77    32431.80   1143.63 o
   8  20  -1    24290.69    23552.71   1252.06 o
  10  20  -1     4862.68     4885.60    960.34 o
 -11  21  -1     2668.35     2722.51    941.69 o
  -9  21  -1    15612.05    15569.09    953.08 o
  -7  21  -1    12910.80    13255.32    854.78 o
  -5  21  -1    13019.41    13782.42    859.67 o
  -3  21  -1    82135.27    81295.13   4262.17 o
  -1  21  -1    23777.82    23887.23   2013.91 o
   1  21  -1     1909.84     2658.91    418.03 o
   3  21  -1    37432.86    35546.78   1699.46 o
   5  21  -1    36733.09    36232.85   1393.85 o
   7  21  -1    15287.46    16540.25   1266.01 o
   9  21  -1    19059.62    18348.97   1855.41 o
  11  21  -1     7503.22     7421.64   1165.46 o
 -10  22  -1     2964.49     2928.11    597.38 o
  -8  22  -1     3791.11     3667.16    501.07 o
  -6  22  -1     3191.13     3585.37    485.39 o
  -4  22  -1     7730.32     7147.83    827.22 o
  -2  22  -1    15808.69    16047.02   1216.36 o
   0  22  -1      247.02      175.51    375.62 o
   2  22  -1     2871.42     2926.96    387.65 o
   4  22  -1     8298.77     9005.55    609.81 o
   6  22  -1     3915.32     3856.27    656.21 o
   8  22  -1     5466.04     5780.72    829.60 o
  10  22  -1     6796.00     4876.28   1044.25 o
  -9  23  -1     4209.90     4164.92    684.65 o
  -7  23  -1     5026.96     4207.63    535.40 o
  -5  23  -1      136.25      432.03    343.39 o
  -3  23  -1     1818.00     1945.66    523.85 o
  -1  23  -1    13842.59    12999.41   1074.08 o
   1  23  -1     1470.27     2629.16    558.82 o
   3  23  -1     3945.80     4156.46    450.05 o
   5  23  -1     1199.43      986.81    423.20 o
   7  23  -1      263.17       33.37    498.98 o
   9  23  -1     3117.52     2927.63    923.04 o
  -8  24  -1     9613.45     9315.27    778.70 o
  -6  24  -1     9566.92     8833.40    733.54 o
  -4  24  -1    30680.95    30325.67   2025.94 o
  -2  24  -1    46872.98    46699.73   2669.87 o
   0  24  -1     1752.01     1476.80    514.73 o
   2  24  -1     5361.32     5109.31    988.31 o
   4  24  -1    29144.06    27844.41   1216.19 o
   6  24  -1    16078.93    13967.91   1230.72 o
   8  24  -1     8975.93     8475.21   1305.31 o
  -9  25  -1    11015.35    11013.66   1068.53 o
  -7  25  -1     4290.25     4227.84    583.62 o
  -5  25  -1    36260.74    33661.07   1684.53 o
  -3  25  -1    41500.70    40613.84   2406.35 o
  -1  25  -1    19745.52    19451.63   1472.16 o
   1  25  -1    17861.23    15276.58   1289.72 o
   3  25  -1    15563.09    14564.62   1219.93 o
   5  25  -1    44094.36    44264.07   2517.60 o
   7  25  -1    15855.54    14573.78   1285.52 o
   9  25  -1     6709.51     5911.20   1202.75 o
  -8  26  -1      406.88      329.38    550.86 o
  -6  26  -1    11411.28    11405.03    893.06 o
  -4  26  -1    21611.64    20961.77   1515.66 o
  -2  26  -1    10050.11     9603.82   1027.22 o
   0  26  -1     2686.90     2813.11    960.34 o
   2  26  -1     8922.63     9532.71    972.81 o
   4  26  -1    11859.90    11390.70   1138.58 o
   6  26  -1     8586.27     7897.14   1482.46 o
   8  26  -1     6740.45     7514.87   1277.34 o
  -7  27  -1      428.45      451.14    447.07 o
  -5  27  -1      868.75      679.67    446.42 o
  -3  27  -1     2768.93     2927.86    680.42 o
  -1  27  -1     2942.16     2684.40    843.79 o
   1  27  -1     5799.46     5089.12    800.03 o
   3  27  -1     1219.25     1845.68    591.21 o
   5  27  -1     1824.20     2209.71   1025.60 o
   7  27  -1     1021.82     1277.34    960.34 o
  -6  28  -1     9613.72     8096.69    793.71 o
  -4  28  -1     4714.96     4991.58    836.98 o
  -2  28  -1     6360.38     6764.63    901.41 o
   0  28  -1     3441.45     4054.31    759.33 o
   2  28  -1     2300.42     2085.14    657.70 o
   4  28  -1     7000.52     7953.08   1482.46 o
   6  28  -1    10646.37    10908.69   1790.14 o
  -5  29  -1    19300.43    19036.98   1239.25 o
  -3  29  -1    10078.89     9986.28   1140.04 o
  -1  29  -1    21260.67    20967.73   1604.12 o
   1  29  -1    15827.55    14044.20   1356.39 o
   3  29  -1    16365.44    15621.56   1389.91 o
   5  29  -1    14094.35    13426.07   1985.94 o
  -4  30  -1    17056.06    16276.03   1152.09 o
  -2  30  -1    14352.83    13879.29   1331.55 o
   0  30  -1    12350.00    10028.59   1171.52 o
   2  30  -1     7152.57     7235.13    990.21 o
   4  30  -1     6314.92     5883.23   1463.82 o
  -3  31  -1     1331.07      825.14    652.69 o
  -1  31  -1     7207.61     5717.24    925.43 o
   1  31  -1     2676.16     1886.73    702.11 o
   3  31  -1      617.96     -149.18    867.10 o
   0  32  -1     1946.16     1815.17   1128.16 o
  -6   0   0   101565.66    97143.25   6722.36 o
  -4   0   0     3678.53     4624.53    246.42 o
   6   0   0   107049.76   106448.26   6787.63 o
   8   0   0    69503.55    66654.65   2465.90 o
  10   0   0    28009.63    26860.18   1315.16 o
  12   0   0    13638.36    12549.76    804.32 o
  14   0   0    11006.84    11329.17    847.16 o
  -7   1   0    69063.20    70659.75   3467.83 o
  -5   1   0     9697.27     9709.13    433.31 o
  -3   1   0     7756.13     7654.91    389.58 o
   3   1   0     9982.86     9628.09    246.13 o
   5   1   0    16302.32    15952.60    801.01 o
   7   1   0    72351.39    73823.24   2354.87 o
   9   1   0    13230.59    12189.82    481.80 o
  11   1   0    33986.94    35297.51   1208.05 o
  13   1   0     9084.49     9293.96    515.55 o
  -8   2   0    11976.69    12862.69    790.97 o
  -6   2   0     1118.46      890.94    117.48 o
  -4   2   0     9105.49     8027.34    426.63 o
   4   2   0    10774.23     9948.96    266.61 o
   6   2   0     1148.10     1021.22    115.63 o
   8   2   0    11334.47    11893.76    567.76 o
  10   2   0      217.55      561.78    177.94 o
  12   2   0     1122.15     1497.00    324.28 o
  14   2   0     1666.17     2540.26    341.95 o
  -9   3   0    17651.34    18654.31   1124.06 o
  -7   3   0    20311.24    18798.03    758.24 o
  -3   3   0    42239.55    42000.81   1002.51 o
   3   3   0    33310.61    32819.09    917.07 o
   5   3   0     3462.57     3939.27    179.09 o
   7   3   0    22753.62    21993.63    737.27 o
   9   3   0    20540.45    20521.51   1058.13 o
  11   3   0     1790.06     1897.35    243.37 o
  13   3   0     9190.49    10418.04    477.89 o
 -10   4   0    28997.43    29751.81   2247.00 o
  -8   4   0    30448.32    28803.38   1041.77 o
  -6   4   0    42993.75    42638.76   1507.88 o
  -4   4   0    51072.79    50163.17   1721.06 o
  -2   4   0   189967.45   194488.69   3634.93 o
   2   4   0   179552.47   186237.20   4023.51 o
   4   4   0    63429.77    63609.63   1533.82 o
   6   4   0    43944.84    44239.39   1299.85 o
   8   4   0    28426.98    27972.57   1165.88 o
  10   4   0    27679.06    28330.49   1002.26 o
  12   4   0    20935.38    21632.53    747.49 o
  14   4   0    13253.42    13934.50    681.49 o
 -11   5   0    26377.01    27551.42   2274.97 o
  -9   5   0    44243.85    44627.58   1550.11 o
  -7   5   0     8752.76     8811.55    413.20 o
  -5   5   0    48323.45    45921.59   1352.44 o
  -3   5   0    92517.05    92529.98   2087.36 o
  -1   5   0   393131.69   408360.44   9654.50 o
   1   5   0   379352.97   398271.88   8982.67 o
   3   5   0    88554.23    89561.70   2041.24 o
   5   5   0    51499.27    50911.02   1196.84 o
   7   5   0     8455.07     8226.05    337.78 o
   9   5   0    42634.73    42715.57   1282.73 o
  11   5   0    28787.31    28873.61    916.22 o
  13   5   0    10912.51    10251.00    479.54 o
 -10   6   0    16247.70    17109.25    853.41 o
  -8   6   0     6443.04     6200.24    717.92 o
  -6   6   0    24422.92    25023.57   1007.44 o
  -2   6   0    16523.35    17427.31    424.98 o
   0   6   0    56991.64    62332.09   1541.17 o
   2   6   0    17736.75    18740.41    461.80 o
   4   6   0    27607.79    28466.83    729.22 o
   6   6   0    29500.40    29685.96    689.86 o
   8   6   0     3457.35     3355.78    179.79 o
  10   6   0    16409.18    17396.26    616.42 o
  12   6   0    13958.03    14744.97    583.11 o
  14   6   0     1563.29     1740.28    339.52 o
 -11   7   0      779.77      642.89    259.38 o
  -9   7   0     4983.21     5012.91    412.40 o
  -7   7   0     3125.35     2836.08    244.82 o
  -5   7   0     5844.56     5473.41    298.76 o
  -3   7   0    12913.91    13877.03    365.32 o
  -1   7   0     2953.72     2861.05    142.26 o
   1   7   0     2043.56     2166.31    123.81 o
   3   7   0    11060.78    12222.42    415.16 o
   5   7   0     5728.10     5436.25    212.79 o
   7   7   0     4061.84     3721.79    183.71 o
   9   7   0     4046.05     4237.23    267.77 o
  11   7   0      810.82     1425.32    279.57 o
  13   7   0      642.52     1000.48    245.65 o
 -10   8   0    27246.74    27701.21   1274.10 o
  -8   8   0    22308.63    23138.01    959.98 o
  -6   8   0     6755.19     6563.08    306.52 o
  -4   8   0    18734.84    19425.42    705.49 o
  -2   8   0    71188.06    73098.02   1575.95 o
   0   8   0    49620.05    50952.20   1388.96 o
   2   8   0    55957.84    59727.11   1779.04 o
   4   8   0    10743.86    10284.70    537.84 o
   6   8   0    10024.12     9494.91    296.76 o
   8   8   0    25591.43    25671.78    689.35 o
  10   8   0    27536.46    27830.30    906.85 o
  12   8   0    13852.63    13909.63    576.15 o
  14   8   0     2506.52     1992.10    397.83 o
 -11   9   0    34270.16    36218.04   1553.18 o
  -9   9   0    44149.77    45707.15   1884.42 o
  -7   9   0    21159.31    20389.52    653.55 o
  -5   9   0    36319.15    36128.16   1281.56 o
  -3   9   0   106821.70   112049.82   2532.35 o
  -1   9   0   102426.09   108935.93   2791.01 o
   1   9   0    94523.28   101765.35   2758.14 o
   3   9   0   100454.39   106105.59   2864.16 o
   5   9   0    44235.40    45438.24   1153.92 o
   7   9   0    20879.48    20582.77    546.72 o
   9   9   0    42023.88    43221.65   1335.87 o
  11   9   0    31280.43    32491.95   1076.63 o
  13   9   0    10656.08    10873.36    524.43 o
 -12  10   0    20498.85    21539.84   1654.95 o
 -10  10   0    18172.07    18563.14   1009.30 o
  -8  10   0    15945.29    16881.55    843.64 o
  -6  10   0    36204.28    35706.01   1401.35 o
  -4  10   0    42211.95    39902.30   1061.18 o
  -2  10   0    37801.12    37740.39   1162.32 o
   0  10   0    55929.64    58787.97   1591.58 o
   2  10   0    45614.09    45965.31   1173.87 o
   4  10   0    36808.46    34234.03   1048.31 o
   6  10   0    27154.80    26193.80    826.16 o
   8  10   0    15330.42    15561.65    545.42 o
  10  10   0    21106.96    21341.88    734.60 o
  12  10   0    20209.04    19956.52    759.77 o
  14  10   0     7107.74     7322.02    744.30 o
 -11  11   0      989.55     1284.69    332.36 o
  -9  11   0     1963.89     1669.13    318.82 o
  -7  11   0     1088.56      595.97    201.65 o
  -5  11   0     3005.09     3489.96    229.09 o
  -3  11   0    25797.24    26725.57    833.70 o
  -1  11   0    22805.33    23109.96    826.63 o
   1  11   0    26028.00    27247.80    769.83 o
   3  11   0    29279.51    29754.43    847.14 o
   5  11   0     4365.02     5060.39    264.73 o
   7  11   0      574.71      346.77    137.75 o
   9  11   0     2869.74     2222.28    290.09 o
  11  11   0     1036.75     1131.00    302.22 o
  13  11   0      612.40      975.19    376.53 o
 -12  12   0     1711.27     1454.49    578.07 o
 -10  12   0     8086.46     7741.14    590.13 o
  -8  12   0    17881.71    18153.64    753.81 o
  -6  12   0    19160.79    18698.07    815.60 o
  -4  12   0    13257.37    14258.90    455.83 o
  -2  12   0    47857.42    50301.63   1510.88 o
   0  12   0     3978.73     4255.28    241.76 o
   2  12   0    35968.63    37893.55   1186.69 o
   4  12   0     9409.21    10367.31    445.02 o
   6  12   0    23787.28    22826.25    697.04 o
   8  12   0    16791.30    16145.00    665.79 o
  10  12   0     7891.33     7714.00    496.78 o
  12  12   0     2431.72     2733.73    419.58 o
 -11  13   0    11861.40    12535.34   1007.67 o
  -9  13   0    11949.97    12474.49    754.97 o
  -7  13   0    31770.90    31890.60   1166.10 o
  -5  13   0    59492.73    59384.11   1739.63 o
  -3  13   0    34764.27    35721.60   1099.44 o
  -1  13   0    54210.07    56074.49   1670.66 o
   1  13   0    49939.48    52339.91   1659.60 o
   3  13   0    39588.61    40277.63   1114.68 o
   5  13   0    52658.41    52598.00   1558.79 o
   7  13   0    28633.94    28226.45    837.06 o
   9  13   0    12383.73    12188.94    622.02 o
  11  13   0    14103.52    15876.96    831.91 o
  13  13   0    24685.78    25342.11   1232.98 o
 -12  14   0    26123.61    28698.24   2321.59 o
 -10  14   0     6490.55     7200.94    693.65 o
  -8  14   0    30005.90    31194.87   1211.71 o
  -6  14   0    55246.45    56139.59   1789.32 o
  -4  14   0    15638.32    15668.32    559.46 o
  -2  14   0    74292.84    74972.49   2086.60 o
   0  14   0    35992.05    35350.48   1049.06 o
   2  14   0    76987.70    78362.05   2096.05 o
   4  14   0    16752.23    17181.92    588.27 o
   6  14   0    59414.53    59788.39   1519.51 o
   8  14   0    29201.18    30444.86   1067.78 o
  10  14   0     7278.79     7072.22    565.77 o
  12  14   0    25719.37    25497.87   1248.12 o
 -13  15   0     4459.68     4260.91    848.45 o
 -11  15   0     4552.90     5193.28    885.75 o
  -9  15   0    10706.54     9621.10    557.84 o
  -7  15   0    14619.17    14113.92    713.35 o
  -5  15   0    15511.36    15349.55    578.46 o
  -3  15   0     9310.54     8466.59    420.93 o
  -1  15   0    20370.15    20383.36    781.54 o
   1  15   0    22275.76    22726.01    791.54 o
   3  15   0     8453.74     8030.05    385.57 o
   5  15   0    13121.67    12663.52    530.63 o
   7  15   0    16664.30    16104.23    670.27 o
   9  15   0    10781.70    10694.12   1024.06 o
  11  15   0     5599.27     4939.67    530.52 o
  13  15   0     5016.76     4593.64    568.88 o
 -12  16   0     2084.87     2023.23    727.25 o
 -10  16   0      565.47      512.72    384.62 o
  -8  16   0     4492.53     4369.49    392.14 o
  -6  16   0     4741.24     5186.47    443.66 o
  -4  16   0     9988.13    10390.33    688.74 o
  -2  16   0      207.12      217.83    145.84 o
   0  16   0      909.99      634.61    194.11 o
   2  16   0      150.92      181.06    153.43 o
   4  16   0     9153.17     8892.02    428.26 o
   6  16   0     4046.02     4035.59    287.33 o
   8  16   0     5456.00     5116.90    459.72 o
  10  16   0      716.50      746.92    368.97 o
  12  16   0     1590.31     1682.49    456.47 o
 -11  17   0    10314.01    10582.36   1333.28 o
  -9  17   0     2605.89     2626.63    381.80 o
  -7  17   0    34176.62    33058.52   1328.83 o
  -5  17   0    24592.81    22091.63   1095.44 o
  -1  17   0    19182.51    19404.64    673.74 o
   1  17   0    17633.52    17738.20    719.27 o
   3  17   0    13545.87    13009.60    528.63 o
   5  17   0    22695.95    21850.52    704.50 o
   7  17   0    33284.31    33466.84   1323.38 o
   9  17   0     4621.91     4684.18    499.21 o
  11  17   0     9270.98     8579.65    696.87 o
 -12  18   0     9813.96     9957.67   1361.25 o
 -10  18   0     6407.44     6476.07    658.59 o
  -8  18   0    24362.65    23311.89   1149.58 o
  -6  18   0    21556.06    23132.91   1235.27 o
  -4  18   0    30996.20    31612.24   1901.95 o
  -2  18   0    24436.80    25267.25   1516.31 o
   0  18   0    13634.08    15534.94    603.61 o
   2  18   0    24078.38    23811.81    819.11 o
   4  18   0    34325.59    33902.92   1058.46 o
   6  18   0    19789.35    21478.47    781.59 o
   8  18   0    22459.94    22218.61   1027.01 o
  10  18   0     7488.04     7657.93    723.77 o
  12  18   0     8235.64     8164.33    908.64 o
 -11  19   0     3878.59     5193.28   1025.60 o
  -9  19   0     9837.92     9613.16    696.46 o
  -7  19   0    29236.58    29902.62   1344.33 o
  -5  19   0    30109.28    30985.01   1474.64 o
  -3  19   0    39033.39    38751.56   2250.23 o
  -1  19   0    12707.51    11994.66    549.77 o
   1  19   0     8001.79     7808.19    475.67 o
   3  19   0    42345.46    40990.06   1251.81 o
   5  19   0    31582.01    31625.33   1028.87 o
   7  19   0    25574.56    24776.66   1149.25 o
   9  19   0     8915.10     9364.88    783.62 o
  11  19   0     5385.74     4764.39    951.01 o
 -10  20   0      332.90      141.85    370.65 o
  -8  20   0     4495.50     4444.57    489.16 o
  -6  20   0     7937.74     6732.21    594.18 o
  -4  20   0        8.02      410.93    355.28 o
  -2  20   0      240.18      454.41    375.62 o
   0  20   0     2534.39     2699.26    344.80 o
   2  20   0      750.78      974.89    304.14 o
   4  20   0      181.75      -21.67    203.49 o
   6  20   0     9555.08     8463.59    593.93 o
   8  20   0     3358.57     2239.72    708.60 o
  10  20   0      608.77      -93.24    671.30 o
 -11  21   0     5584.56     4456.71   1053.57 o
  -9  21   0     6697.72     6915.65    778.76 o
  -7  21   0     6106.60     6158.69    576.97 o
  -5  21   0     9836.07     9504.90    705.36 o
  -3  21   0    13422.75    14653.76   1160.11 o
  -1  21   0     5602.97     5554.83    719.19 o
   1  21   0     7455.78     8119.23    542.75 o
   3  21   0    14998.85    14823.69    777.62 o
   5  21   0     9067.48     8544.89    595.32 o
   7  21   0     7086.62     6403.19   1034.93 o
   9  21   0    10255.01    10265.35   1258.69 o
  11  21   0     3807.76     4755.07   1006.96 o
 -10  22   0    13422.32    14050.76   1734.20 o
  -8  22   0     4043.80     3942.08    520.76 o
  -6  22   0    36231.04    34657.78   1625.69 o
  -4  22   0    48338.74    48894.09   2600.81 o
  -2  22   0    15558.85    14237.23   1585.02 o
   0  22   0     7729.09     7933.91    832.32 o
   2  22   0    23758.29    22808.23   1168.68 o
   4  22   0    41775.33    43944.15   1739.07 o
   6  22   0    31006.81    31456.37   1988.56 o
   8  22   0     6751.42     5833.45    790.79 o
  10  22   0    14779.79    14516.94   1640.96 o
  -9  23   0    14982.86    14485.07   1166.63 o
  -7  23   0    19166.23    17376.24   1056.13 o
  -5  23   0    22147.64    22366.47   1218.65 o
  -3  23   0     7510.33     7092.26    792.77 o
  -1  23   0    18834.38    17814.34   1373.64 o
   1  23   0    20565.74    20356.95   1414.69 o
   3  23   0     3925.94     4975.00    482.45 o
   5  23   0    21379.33    21883.68   1225.69 o
   7  23   0    19933.93    19047.41   1399.15 o
   9  23   0    12528.97    12503.03   1557.05 o
  -8  24   0     2683.41     2635.06    626.32 o
  -6  24   0     7522.61     7685.54    674.43 o
  -4  24   0    12064.95    13672.72   1176.81 o
  -2  24   0     8776.12     8443.14    895.97 o
   0  24   0      282.46     -175.89    384.80 o
   2  24   0     7381.08     7373.60    855.27 o
   4  24   0    13636.88    13787.92    950.33 o
   6  24   0     6209.60     5020.08   1076.88 o
   8  24   0     2540.21     2032.56    848.45 o
  -9  25   0      256.72      539.50    530.45 o
  -7  25   0      672.87      702.51    405.50 o
  -5  25   0     3141.30     3518.01    530.63 o
  -3  25   0     1584.42     1337.95    534.02 o
  -1  25   0      968.05      530.66    464.48 o
   1  25   0     1235.61      640.95    475.22 o
   3  25   0     1953.72     1592.77    545.30 o
   5  25   0     3008.33     5109.37   1165.46 o
   7  25   0      456.06      100.06    538.68 o
   9  25   0      142.58       27.97    839.13 o
  -8  26   0    12145.71    13088.80   1211.55 o
  -6  26   0    15181.48    13877.47    982.68 o
  -4  26   0    18601.42    17800.50   1439.16 o
  -2  26   0    16972.21    17703.74   1341.34 o
   0  26   0     3364.23     3712.24    686.09 o
   2  26   0    12042.59    12477.26   1207.71 o
   4  26   0    21986.20    19462.44   1482.81 o
   6  26   0    16364.35    14880.57   1995.26 o
   8  26   0    10233.86    12503.03   1603.67 o
  -7  27   0    12583.22    11340.52   1126.51 o
  -5  27   0    24687.80    24851.89   1418.12 o
  -3  27   0    21621.28    20549.18   1592.16 o
  -1  27   0     8506.33     8243.14    947.73 o
   1  27   0     6224.00     6286.39    891.98 o
   3  27   0    22305.24    22667.44   1640.54 o
   5  27   0    28027.69    29229.68   2834.39 o
   7  27   0    12857.97    12437.77   1864.73 o
  -6  28   0    19494.13    19202.91   1224.22 o
  -4  28   0    18447.98    18336.17   1484.83 o
  -2  28   0     3634.04     3538.73    739.40 o
   0  28   0    10243.72    10493.66   1370.58 o
   2  28   0     4200.44     4067.94    772.60 o
   4  28   0    15670.64    14805.98   2097.82 o
   6  28   0    20631.47    21546.99   2480.09 o
  -5  29   0     5078.33     5567.51    688.47 o
  -3  29   0       32.30      492.51    557.49 o
  -1  29   0     2559.82     2573.86    695.49 o
   1  29   0     3318.42     3403.77    736.98 o
   3  29   0       39.53     -184.22    512.24 o
   5  29   0     4045.76     3328.55   1212.08 o
  -4  30   0     4493.37     4579.14    997.63 o
  -2  30   0     3135.64     3257.28    757.83 o
   0  30   0      706.55      339.29    582.77 o
   2  30   0     3257.26     3012.04    747.74 o
   4  30   0     4947.19     4438.06   1323.96 o
  -3  31   0     2122.08     1331.06    689.90 o
  -1  31   0     9294.28     8440.44   1105.48 o
   1  31   0    10289.56    10580.79   1181.09 o
   3  31   0     3836.79     2107.15   1118.84 o
   0  32   0    16439.53    16215.18   1522.39 o
  -5   1   1    27141.68    25710.46   1410.82 o
  -3   1   1    17071.00    16975.72    729.88 o
   3   1   1   250050.08   246816.75   6077.42 o
   5   1   1      233.23      119.49     91.19 o
   7   1   1    27161.50    26029.99    771.66 o
   9   1   1    25320.50    26507.21    918.26 o
  11   1   1    16369.87    17316.59    695.60 o
  13   1   1    10601.78    12634.93    616.99 o
  -6   2   1    39050.39    38658.95   1564.11 o
  -4   2   1    69703.00    67120.23   2372.09 o
   2   2   1    68819.67    68931.75   1330.18 o
   4   2   1    43570.74    43756.69   1367.77 o
   6   2   1    32081.82    30424.14    867.51 o
   8   2   1    42911.40    40924.05   1126.32 o
  10   2   1    48453.15    49088.33   1612.38 o
  12   2   1    28519.82    28156.48   1034.89 o
  14   2   1     9915.56     9691.15    570.31 o
  -9   3   1    28791.60    29649.25   2163.09 o
  -7   3   1    73283.39    71247.05   2496.38 o
  -5   3   1    42840.05    42677.07   1674.61 o
  -3   3   1   108464.97   108715.05   2658.69 o
   3   3   1    20806.33    22055.02    542.47 o
   5   3   1    58570.08    56789.59   1476.61 o
   7   3   1    33298.51    32470.81    879.62 o
   9   3   1    22312.17    21970.91    835.20 o
  11   3   1    14465.95    14615.08    626.26 o
  13   3   1     9851.73     9851.72    478.50 o
 -10   4   1      767.66      708.60    400.92 o
  -8   4   1    14329.05    13568.62    523.00 o
  -6   4   1     2964.18     3234.02    260.78 o
  -4   4   1    13412.69    14465.63    569.78 o
  -2   4   1    10096.95     9679.64    255.43 o
   2   4   1   125175.82   129237.57   2584.14 o
   4   4   1     9569.73    10052.58    283.17 o
   6   4   1    10285.04     9830.71    376.04 o
   8   4   1     6355.04     5972.31    265.28 o
  10   4   1     8572.56     8768.00    389.50 o
  12   4   1     5185.19     5353.72    330.56 o
  14   4   1     1675.43     2669.99    363.75 o
  -9   5   1    15062.43    14295.18    633.06 o
  -7   5   1     4053.64     3940.27    337.58 o
  -5   5   1    18527.96    16840.42    683.10 o
  -3   5   1    53393.21    54947.58   1358.76 o
  -1   5   1   216593.33   223997.56   4948.75 o
   1   5   1    80482.15    86718.02   1846.81 o
   3   5   1    16853.97    17604.56    453.24 o
   5   5   1    26252.00    26523.37    667.98 o
   7   5   1    31237.16    32330.21    790.46 o
   9   5   1     7190.84     6857.01    321.56 o
  11   5   1     9248.31    10002.82    451.58 o
  13   5   1     2864.15     2812.32    292.23 o
 -10   6   1    78089.74    76267.56   3109.79 o
  -8   6   1    29101.72    29507.57   1788.85 o
  -4   6   1    63124.43    64036.18   1832.62 o
  -2   6   1   146170.91   148068.56   3325.09 o
   0   6   1    74437.30    78047.29   1809.80 o
   2   6   1    57090.48    61090.14   1408.01 o
   4   6   1    21857.17    20434.34    516.19 o
   6   6   1    35047.55    34545.68    887.98 o
   8   6   1    52716.94    53261.80   1310.84 o
  10   6   1    30819.58    31314.22   1021.64 o
  12   6   1    13127.17    13962.00    574.43 o
  14   6   1     6769.82     6083.17    477.21 o
 -11   7   1    39332.33    41331.80   3319.22 o
  -9   7   1    58754.92    58548.34   2333.45 o
  -5   7   1    62385.35    60297.68   1986.65 o
  -3   7   1   136797.64   139124.14   3597.90 o
   1   7   1   105456.09   112579.72   2618.41 o
   3   7   1    61631.57    61213.52   1625.94 o
   5   7   1    35225.40    35145.96    839.90 o
   7   7   1    15331.93    14686.73    442.33 o
   9   7   1    83732.38    83338.49   2327.02 o
  11   7   1    35381.16    35269.39   1103.44 o
  13   7   1    11496.51    11661.32    541.24 o
 -10   8   1    37900.39    38987.07   1622.35 o
  -8   8   1    18330.87    17721.48    791.12 o
  -6   8   1    37095.45    37236.82   1176.21 o
  -4   8   1    17010.54    17079.58    578.70 o
  -2   8   1    82650.45    87631.95   2088.26 o
   0   8   1    76413.59    75252.86   1865.57 o
   2   8   1   126666.64   130277.41   3316.61 o
   4   8   1    22118.97    21241.10    570.10 o
   6   8   1     2211.13     2247.77    153.04 o
   8   8   1    13836.61    13848.65    447.29 o
  10   8   1    13467.95    13826.21    543.89 o
  12   8   1     3214.33     3335.40    307.31 o
  14   8   1     5040.96     4953.30    514.52 o
 -11   9   1      446.85      359.72    264.73 o
  -9   9   1      932.61      476.38    305.26 o
  -7   9   1     2749.62     2595.58    243.62 o
  -5   9   1     3157.11     3262.37    189.70 o
  -3   9   1     5831.39     6206.69    272.40 o
  -1   9   1    22676.43    25838.69    754.03 o
   1   9   1     2260.85     2845.49    179.29 o
   3   9   1    25270.07    26628.72    772.14 o
   5   9   1      152.49      216.93     92.57 o
   7   9   1      207.72      231.29    116.06 o
   9   9   1     5601.27     5413.95    323.45 o
  11   9   1      121.48      195.95    208.17 o
  13   9   1     1357.03     1423.33    375.39 o
 -12  10   1    12851.88    13901.58   1323.96 o
 -10  10   1    11085.49    10313.36    670.57 o
  -8  10   1     5000.97     4903.23    391.12 o
  -6  10   1    27842.50    27685.69    969.41 o
  -4  10   1    23838.57    23673.87    681.66 o
  -2  10   1    23670.75    24734.74    638.78 o
   0  10   1    12031.26    12409.02    429.74 o
   2  10   1    22915.90    23251.95    731.57 o
   4  10   1    65542.37    67861.88   1846.52 o
   6  10   1    11904.76    11385.46    389.64 o
   8  10   1    12640.49    12633.22    450.45 o
  10  10   1    11690.92    11905.74    526.29 o
  12  10   1     8336.50     8132.68    461.37 o
  14  10   1     9428.19     9249.33    690.44 o
 -11  11   1    29507.48    29045.22   1359.25 o
  -9  11   1    23696.90    24888.87   1145.11 o
  -7  11   1    25710.10    25956.16    815.75 o
  -5  11   1    58358.99    62777.81   1768.00 o
  -3  11   1    86578.23    89171.08   2482.32 o
   1  11   1    46441.55    46106.82   1328.99 o
   3  11   1    72271.02    73353.87   1961.86 o
   5  11   1    37978.71    37723.97    993.05 o
   7  11   1    39250.61    40090.51   1126.78 o
   9  11   1    19530.99    18891.82    711.27 o
  11  11   1    29570.21    29429.96   1015.31 o
  13  11   1     8131.39     7856.95    622.17 o
 -12  12   1    20006.45    21621.57   1818.11 o
 -10  12   1    21885.58    22458.74   1040.33 o
  -8  12   1    33550.95    32664.18   1310.23 o
  -6  12   1    27407.14    27564.37    926.73 o
  -4  12   1    44485.18    43555.65   1314.71 o
  -2  12   1    28133.89    27779.61    895.10 o
   0  12   1    61975.50    61479.06   1581.37 o
   2  12   1    23144.26    23698.98    748.91 o
   4  12   1    15670.77    16037.65    545.78 o
   6  12   1    15194.73    14725.51    565.83 o
   8  12   1    22748.10    22705.59    810.95 o
  10  12   1    17293.16    16479.85    770.22 o
  12  12   1    11863.55    12121.20    742.94 o
 -11  13   1     2988.80     2890.34    661.98 o
  -9  13   1     8749.54     8728.87    584.10 o
  -7  13   1    11022.23    10814.07    525.42 o
  -5  13   1     4511.62     4797.16    289.96 o
  -3  13   1      730.33      571.76    148.66 o
  -1  13   1    12046.92    11842.41    431.72 o
   1  13   1    60054.91    60870.11   1597.06 o
   3  13   1     6025.64     5826.91    278.72 o
   5  13   1    10364.67    10083.27    398.29 o
   7  13   1     9976.86     9094.49    436.63 o
   9  13   1      967.48      723.37    276.05 o
  11  13   1     2146.91     2190.84    401.08 o
  13  13   1     2975.32     3913.40    514.51 o
 -12  14   1     1860.88     1948.65    661.98 o
 -10  14   1     3402.33     4228.18    722.58 o
  -8  14   1     1699.32     1976.95    269.68 o
  -6  14   1     3366.83     3237.28    270.20 o
  -4  14   1     2881.67     3164.40    240.43 o
  -2  14   1     7870.76     8234.35    364.07 o
   0  14   1    26932.44    29391.92    863.49 o
   2  14   1    37067.13    37945.97   1073.65 o
   4  14   1     4523.59     4555.82    253.36 o
   6  14   1     7878.60     8152.14    390.68 o
   8  14   1     4439.67     3797.83    346.39 o
  10  14   1     1153.06     1154.73    352.98 o
  12  14   1     2119.42     2512.72    457.21 o
 -13  15   1     6189.68     7207.19    988.31 o
 -11  15   1     4458.28     4736.42    857.78 o
  -9  15   1    12848.04    11948.29    608.09 o
  -7  15   1    28847.88    27829.26   1159.18 o
  -5  15   1     5433.04     5418.48    314.01 o
  -1  15   1    29403.00    29139.88    880.60 o
   1  15   1    59506.07    61074.90   1700.63 o
   3  15   1    17385.02    17751.76    609.00 o
   5  15   1    21300.90    21743.75    685.15 o
   7  15   1    63142.30    63008.90   1904.81 o
   9  15   1    19735.25    20271.10   1079.37 o
  11  15   1     4372.06     5122.20    549.70 o
  13  15   1    16854.26    16785.75   1014.70 o
 -12  16   1     8882.67    10144.15   1286.67 o
 -10  16   1     3576.83     3235.53    517.71 o
  -8  16   1    63853.70    63020.86   2183.17 o
  -6  16   1    60599.91    58179.61   2153.24 o
  -4  16   1    35742.03    37274.74   1796.14 o
  -2  16   1    18478.84    17591.00    798.46 o
   0  16   1    75374.01    76339.13   2035.98 o
   2  16   1    79788.44    79179.09   2021.72 o
   4  16   1    31644.20    32021.63    969.45 o
   6  16   1    33787.78    34289.99   1114.89 o
   8  16   1    33072.02    32868.96   1251.35 o
  10  16   1     3774.56     3430.83    472.36 o
  12  16   1    11796.37    10827.37    805.53 o
 -11  17   1     3440.15     3757.44    848.45 o
  -9  17   1    17109.78    17363.04    906.56 o
  -7  17   1    34964.98    34846.46   1409.43 o
  -5  17   1     3874.39     4209.87    425.06 o
  -1  17   1    27478.15    28159.11    892.88 o
   1  17   1    32837.76    33224.70   1019.37 o
   3  17   1      314.18      495.47    164.42 o
   5  17   1    17968.02    18092.43    716.50 o
   7  17   1    22360.39    22065.04    969.30 o
   9  17   1     2895.32     2707.40    586.85 o
  11  17   1     3303.74     3439.42    512.91 o
 -12  18   1      661.07      214.44    661.98 o
 -10  18   1     5771.78     5873.91   1006.96 o
  -8  18   1     3144.15     3440.03    417.05 o
  -6  18   1      318.71      424.68    240.40 o
  -4  18   1      523.98      569.43    358.90 o
  -2  18   1        8.94     -119.48    187.97 o
   0  18   1     7017.34     7215.48    391.83 o
   2  18   1     3607.46     3638.53    267.30 o
   4  18   1     2364.53     2093.49    262.23 o
   6  18   1      359.88      448.76    235.60 o
   8  18   1     8878.05     8193.98    593.75 o
  10  18   1       52.23     -423.25    350.82 o
  12  18   1     2345.41     2675.89    857.78 o
 -11  19   1     3087.97     3403.14    885.75 o
  -9  19   1     4134.52     4381.43    488.87 o
  -7  19   1    13193.10    14097.49    857.16 o
  -5  19   1    23441.20    24539.76   1142.35 o
  -3  19   1     9606.47    11878.35   1454.49 o
  -1  19   1     6745.62     7037.67    593.02 o
   1  19   1    38299.55    37220.70   1129.71 o
   3  19   1    35263.56    35214.43   1133.68 o
   5  19   1    22411.44    22797.71    945.80 o
   7  19   1    12358.56    12552.55    701.79 o
   9  19   1     7531.57     8045.63    817.03 o
  11  19   1    10509.12     9118.54   1212.08 o
 -10  20   1     6367.42     6088.35   1081.54 o
  -8  20   1    20789.04    20593.69   1121.42 o
  -6  20   1    29736.87    28498.32   1449.41 o
  -4  20   1    30423.38    29686.54   2284.30 o
  -2  20   1    21147.53    20179.72   1393.44 o
   0  20   1    43209.84    44513.20   2009.74 o
   2  20   1    43679.74    42188.27   1663.86 o
   4  20   1    23347.64    22708.26   1206.10 o
   6  20   1    49081.65    48677.25   2449.78 o
   8  20   1    24264.67    23795.94   1570.00 o
  10  20   1     8963.98     9043.95   1268.02 o
 -11  21   1     6935.89     7030.04   1221.40 o
  -9  21   1    21903.14    22701.25   1442.17 o
  -7  21   1    16006.15    17336.50    991.67 o
  -5  21   1    33777.18    31627.47   1593.30 o
  -3  21   1    39046.27    38867.61   2170.65 o
  -1  21   1     2048.34     2259.40    510.91 o
   1  21   1    17701.09    16961.26   1002.80 o
   3  21   1    83542.55    83370.30   3382.36 o
   5  21   1    11984.84    11717.83    833.24 o
   7  21   1    12263.39    11533.30   1049.46 o
   9  21   1    15304.42    15113.66   1631.64 o
  11  21   1     3978.23     3337.87    923.04 o
 -10  22   1     6918.98     6657.10   1193.43 o
  -8  22   1     6711.16     6700.17    610.42 o
  -6  22   1     2059.63     2417.69    427.37 o
  -4  22   1     7596.89     8482.45    873.08 o
  -2  22   1     2562.90     2371.58    534.86 o
   0  22   1      725.51      796.81    424.74 o
   2  22   1    14950.46    14235.21   1031.16 o
   4  22   1    10369.84     9566.76    733.34 o
   6  22   1     2308.43     1754.52    570.25 o
   8  22   1     2043.14     1707.97    607.10 o
  10  22   1     3876.35     4494.01    997.63 o
  -9  23   1     2401.22     2223.57    578.37 o
  -7  23   1       72.55      144.62    342.84 o
  -5  23   1      991.66     1270.25    384.83 o
  -3  23   1     3867.15     3792.43    820.48 o
  -1  23   1      629.24      704.45    451.28 o
   1  23   1    10960.85     9756.45    985.00 o
   3  23   1     2014.93     1590.49    413.63 o
   5  23   1      587.86      680.34    373.07 o
   7  23   1     4892.99     4197.64    718.11 o
   9  23   1     4440.16     4149.03   1016.28 o
  -8  24   1     9897.73    10370.25   1072.22 o
  -6  24   1    14537.40    14564.73    950.17 o
  -4  24   1    25607.88    25069.50   1750.16 o
  -2  24   1     9171.52     8394.23    869.05 o
   0  24   1     1231.07      869.25    469.70 o
   2  24   1    44951.16    45443.42   2654.32 o
   4  24   1    33543.24    35216.84   1676.27 o
   6  24   1     8129.80     7666.61    925.20 o
   8  24   1     8914.94     9379.61   1333.28 o
  -9  25   1     7362.70     6348.72    836.18 o
  -7  25   1    15501.81    15148.51    992.64 o
  -5  25   1    45431.02    43351.44   2045.33 o
  -3  25   1    14418.54    13535.10   1214.11 o
  -1  25   1    16670.79    16404.04   1296.98 o
   1  25   1    22979.99    20089.41   1474.27 o
   3  25   1    38719.86    39431.78   2412.06 o
   5  25   1    34777.14    34516.20   3253.96 o
   7  25   1     5679.91     5515.02    830.69 o
   9  25   1    10918.94    10321.29   1482.46 o
  -8  26   1     6933.54     6642.71    873.38 o
  -6  26   1     9853.67     9306.38    786.82 o
  -4  26   1    13393.45    13142.92   1186.65 o
  -2  26   1     5863.44     5932.90    842.86 o
   0  26   1     1775.79     2369.33    599.98 o
   2  26   1    11285.39    11027.39   1080.26 o
   4  26   1    18171.67    17515.81   1457.58 o
   6  26   1    12627.11    12941.24   1808.79 o
  -7  27   1      920.53      708.15    550.47 o
  -5  27   1     2083.14     2635.42    516.58 o
  -3  27   1      980.31     1054.89    559.92 o
  -1  27   1     5328.52     4414.35    761.70 o
   1  27   1     3189.20     2768.02    663.43 o
   3  27   1     2726.33     2934.28    683.64 o
   5  27   1      713.88      494.15    848.45 o
   7  27   1      469.90      307.68    867.10 o
  -6  28   1     9454.35    11516.21   1157.03 o
  -4  28   1     5536.76     4387.17    801.01 o
  -2  28   1     3487.64     4127.25    754.68 o
   0  28   1     4309.23     3366.95    731.36 o
   2  28   1     4158.24     4478.08    803.09 o
   4  28   1     4797.59     4997.48   1286.67 o
   6  28   1    10441.38     9407.58   1678.26 o
  -5  29   1    12742.78    12307.48    967.98 o
  -3  29   1    16323.75    14215.73   2219.03 o
  -1  29   1    18623.31    17569.89   1432.71 o
   1  29   1    17822.54    18223.84   1549.18 o
   3  29   1    12042.56    11872.05   1183.56 o
   5  29   1    17142.46    18712.59   2386.86 o
  -4  30   1     7825.75     8642.70   1052.63 o
  -2  30   1     7311.14     6563.97    961.94 o
   0  30   1    11789.39    11678.97   1219.97 o
   2  30   1    14185.33    14368.08   1355.10 o
   4  30   1    15884.60    15943.46   2191.06 o
  -3  31   1      444.00      857.78    632.91 o
  -1  31   1     2670.77     2317.24    741.14 o
   1  31   1     5560.06     5518.46    933.23 o
   3  31   1     1170.98      727.25    969.66 o
   0  32   1     2539.48     2602.37    771.11 o
   2   0   2    92867.79    92995.13   3090.95 o
   4   0   2    30851.77    30127.08   1120.86 o
   6   0   2   102084.42    99632.67   3481.23 o
   8   0   2    31328.73    31664.77   1261.08 o
  10   0   2    11800.24    12276.35    764.43 o
  12   0   2    16728.30    17232.21   1034.51 o
  14   0   2     6814.93     7253.36    717.17 o
  -3   1   2    21813.26    21500.37   1084.14 o
   3   1   2   111042.70   110448.62   3037.72 o
   5   1   2    33282.77    32956.73    931.67 o
   7   1   2    37877.22    36844.56    976.21 o
   9   1   2    46959.62    47907.89   1539.43 o
  11   1   2    21359.00    19823.28    781.91 o
  13   1   2     1827.90     1989.86    322.31 o
  -6   2   2    15641.83    14750.03   1268.02 o
  -4   2   2    15495.41    15088.00    621.27 o
  -2   2   2    50399.27    48650.76   1145.97 o
   2   2   2    34327.66    32750.58    801.63 o
   4   2   2     5687.25     6085.99    217.68 o
   6   2   2     7134.77     7252.12    270.62 o
   8   2   2    14846.08    13820.48    450.23 o
  10   2   2      932.69     1255.49    222.76 o
  12   2   2     1127.30     1312.81    309.04 o
  14   2   2     1495.50     1864.21    357.51 o
  -7   3   2    24442.07    23719.40   1529.08 o
  -5   3   2    20716.33    19944.92    806.47 o
  -3   3   2    38011.09    38251.13   1259.91 o
   3   3   2    18025.33    18559.84    483.09 o
   5   3   2    37879.28    38177.81   1081.43 o
   7   3   2    22615.69    21911.20    640.74 o
   9   3   2    11972.22    11808.88    526.98 o
  11   3   2    10969.83    10848.63    471.74 o
  13   3   2     2950.36     3002.39    299.79 o
  -8   4   2    20466.64    20174.54   1018.45 o
  -6   4   2    52938.87    53992.29   2371.67 o
  -4   4   2    54540.99    54408.03   1818.14 o
  -2   4   2    13236.99    12601.26    333.37 o
   2   4   2   227461.38   229089.61   4665.58 o
   4   4   2    16975.39    17545.96    483.91 o
   6   4   2    12138.25    11611.39    374.12 o
   8   4   2    68066.20    67805.23   1599.53 o
  10   4   2    35208.13    35143.57   1074.04 o
  12   4   2     9885.11    10427.72    486.15 o
  14   4   2     8093.03     8040.16    546.90 o
  -9   5   2    35796.46    34556.13   1169.66 o
  -7   5   2    10014.47     9869.61    519.37 o
  -5   5   2   126308.29   129124.57   4200.37 o
  -3   5   2    79085.50    81624.52   2374.86 o
  -1   5   2    33227.07    35410.16   1066.11 o
   1   5   2    40934.57    42314.07    972.31 o
   3   5   2    93034.15    95619.66   2390.21 o
   5   5   2    23015.04    22994.68    611.45 o
   7   5   2    19123.65    18110.87    543.37 o
   9   5   2    49176.94    51528.96   1424.64 o
  11   5   2     9642.98    10790.89    467.69 o
  13   5   2     3236.58     3193.71    314.65 o
 -10   6   2     5833.06     5332.87    469.91 o
  -8   6   2     6859.19     6724.66    411.64 o
  -6   6   2    11657.08    11801.02    534.40 o
  -4   6   2    21285.92    20380.15    739.76 o
  -2   6   2    69906.02    67452.99   1455.90 o
   0   6   2    10115.37     9782.50    295.63 o
   4   6   2    14630.22    14290.66    379.47 o
   6   6   2    26068.88    27693.18    763.29 o
   8   6   2    11387.45    11694.04    397.18 o
  10   6   2    19192.43    19510.40    687.27 o
  12   6   2     9528.12    10025.54    490.52 o
  14   6   2     1158.55     1158.85    344.20 o
 -11   7   2      816.98      643.33    512.80 o
  -9   7   2     1917.65     2290.40    282.05 o
  -7   7   2    15760.62    15682.63    664.54 o
  -5   7   2     1832.80     1726.04    129.09 o
  -3   7   2      160.10       60.01     64.59 o
  -1   7   2     1205.77     1171.55     99.97 o
   1   7   2    64042.89    66396.98   1611.77 o
   3   7   2    29442.21    30360.48    821.64 o
   5   7   2    22115.84    23506.98    633.39 o
   7   7   2      453.53      723.82    123.15 o
   9   7   2     1843.81     1946.70    234.18 o
  11   7   2     1888.67     1864.46    251.48 o
  13   7   2      800.07      651.61    306.17 o
 -10   8   2    23292.68    23610.79   1103.74 o
  -8   8   2     8055.54     7783.78    443.56 o
  -6   8   2    31606.85    32316.24   1279.00 o
  -4   8   2   120914.03   121475.77   3339.46 o
  -2   8   2    95471.27   101851.67   2598.59 o
   0   8   2    70234.81    74279.88   1754.56 o
   2   8   2    70759.75    74395.26   1966.11 o
   4   8   2    30050.60    29246.46    718.91 o
   6   8   2    19478.96    18651.89    528.27 o
   8   8   2    26621.10    26072.08    743.75 o
  10   8   2    23861.53    24151.11    835.46 o
  12   8   2     3177.49     2992.98    312.91 o
  14   8   2     1495.87     1524.16    414.50 o
 -11   9   2    40117.48    40276.43   1755.21 o
  -9   9   2    41460.23    41954.87   1854.76 o
  -7   9   2    14493.27    14401.76    596.44 o
  -5   9   2    24463.64    23880.09   1042.16 o
  -3   9   2   196314.52   199752.50   5302.40 o
  -1   9   2    12858.19    11540.12    395.47 o
   1   9   2    43430.57    47558.89   1246.57 o
   3   9   2    62739.86    63832.68   1613.61 o
   5   9   2    27760.51    26773.49    764.42 o
   7   9   2    29087.68    28258.99    770.83 o
   9   9   2    27780.16    27851.50    910.56 o
  11   9   2    18251.21    19537.08    724.03 o
  13   9   2     4069.82     4029.73    483.92 o
 -12  10   2     8243.35     9221.10    932.37 o
 -10  10   2    19438.18    19737.66    928.79 o
  -6  10   2    13960.70    14898.01    536.49 o
  -4  10   2    34988.32    34967.13   1074.06 o
  -2  10   2    48872.11    51954.29   1501.82 o
   0  10   2    15290.02    15960.03    482.92 o
   4  10   2    53990.89    56535.15   1616.55 o
   6  10   2    13368.34    13377.93    439.53 o
   8  10   2    20829.14    20461.75    645.01 o
  10  10   2    12731.57    13454.05    560.97 o
  12  10   2     6545.83     7170.13    481.91 o
  14  10   2     3789.97     3520.47    507.65 o
 -11  11   2    11205.45    11818.24    709.50 o
  -9  11   2     6878.29     6656.68    520.76 o
  -7  11   2      817.57      600.32    171.65 o
  -5  11   2     2079.01     2015.85    182.93 o
  -3  11   2     3950.78     3840.84    269.46 o
  -1  11   2     2595.84     2627.29    257.37 o
   1  11   2    42180.11    43630.58   1163.67 o
   3  11   2     7046.95     7716.82    323.38 o
   5  11   2    13277.58    12650.26    492.69 o
   7  11   2     4969.21     5431.53    274.15 o
   9  11   2     3602.81     3967.16    305.55 o
  11  11   2      649.24      904.77    258.49 o
  13  11   2     1241.16     1295.61    411.05 o
 -10  12   2     8697.31     8706.67    625.77 o
  -8  12   2    10719.64    11669.26    546.19 o
  -6  12   2     2838.94     2722.22    232.71 o
  -4  12   2     9507.54     9179.80    390.85 o
  -2  12   2    35366.27    37255.50   1100.80 o
   0  12   2    28322.16    29171.30    900.81 o
   2  12   2    32780.36    34670.63    996.36 o
   4  12   2     6056.64     5833.93    325.83 o
   6  12   2    21010.20    21007.39    658.72 o
   8  12   2    21195.47    21002.63    742.73 o
  10  12   2     3064.93     3202.52    308.53 o
  12  12   2     2644.45     2549.52    439.43 o
 -11  13   2     4835.24     5379.75    867.10 o
  -9  13   2    41588.77    40930.98   1782.03 o
  -7  13   2    37545.36    38314.86   1439.57 o
  -5  13   2    51023.21    51425.45   1531.44 o
  -3  13   2    56238.84    57135.66   2098.34 o
  -1  13   2   100470.97   104320.09   3463.85 o
   1  13   2    92432.57    94310.09   2578.40 o
   3  13   2    45268.35    46524.76   1360.05 o
   5  13   2    15543.71    15062.29    555.33 o
   7  13   2    30452.79    30451.15    916.35 o
   9  13   2    11890.24    12303.20    635.36 o
  11  13   2    15277.24    14560.94    870.51 o
  13  13   2    14564.65    15249.54    935.87 o
 -12  14   2    16508.58    15999.41   1501.11 o
 -10  14   2    22146.09    21495.27   1261.66 o
  -8  14   2    51739.61    50573.31   1936.50 o
  -6  14   2    14864.82    14549.33    597.75 o
  -4  14   2    34702.05    34639.94   1119.21 o
  -2  14   2    50008.11    50215.69   1857.88 o
   0  14   2    52880.78    54372.73   1444.16 o
   2  14   2    55097.72    57884.57   1521.29 o
   4  14   2    26257.32    26736.56    780.04 o
   6  14   2    69682.32    68997.62   1966.58 o
   8  14   2    14382.76    14848.70    657.79 o
  10  14   2    10395.98    10547.56    691.18 o
  12  14   2    18306.29    19224.41   1051.98 o
 -13  15   2     4572.13     5146.66    876.42 o
 -11  15   2     4320.37     5500.96    867.10 o
  -9  15   2     3637.79     3679.00    493.81 o
  -7  15   2     6818.49     7016.52    450.71 o
  -5  15   2    14606.15    15002.42    545.19 o
  -3  15   2     8537.19     8326.21    611.58 o
  -1  15   2     7914.38     7276.17    418.65 o
   1  15   2     9735.34    10023.47    601.96 o
   3  15   2    24804.78    24733.66    782.64 o
   5  15   2    19279.35    20455.11    731.03 o
   7  15   2    11499.63    11539.64    494.95 o
   9  15   2     3497.47     3314.26    447.02 o
  11  15   2     4167.53     4698.73    529.36 o
  13  15   2     6468.55     7757.92    705.35 o
 -12  16   2      125.50     -102.56    540.77 o
 -10  16   2     4287.89     4438.06    848.45 o
  -8  16   2     1076.56     1013.62    259.02 o
  -6  16   2     2408.47     2276.32    232.06 o
  -4  16   2      983.71      592.84    230.83 o
  -2  16   2     2025.33     1943.63    301.15 o
   0  16   2     3915.96     4120.84    318.12 o
   2  16   2      501.74      423.65    168.67 o
   4  16   2     2222.24     2270.32    239.21 o
   6  16   2     4254.87     3925.92    309.30 o
   8  16   2     1575.69     1571.70    334.06 o
  10  16   2     3374.14     3647.01    499.23 o
  12  16   2      761.18      840.52    448.47 o
 -11  17   2     6274.34     7104.63   1081.54 o
  -9  17   2     7357.76     7430.74    551.91 o
  -7  17   2    33075.83    33481.92   1351.64 o
  -3  17   2    12673.58    12474.49    754.15 o
  -1  17   2    20592.61    21246.37    867.00 o
   1  17   2    29159.71    28762.49   1104.94 o
   3  17   2    12055.67    12543.82    516.19 o
   5  17   2    49226.67    50337.80   1598.31 o
   7  17   2    18507.48    17961.35    894.58 o
   9  17   2     1914.84     1542.14    397.24 o
  11  17   2     7427.14     6560.35    644.97 o
 -12  18   2     4837.22     5538.26    997.63 o
 -10  18   2    22776.32    22712.44   2163.09 o
  -8  18   2    18157.81    19237.87    964.86 o
  -6  18   2    31696.88    29933.95   1204.88 o
  -4  18   2    54172.09    53898.59   2755.78 o
  -2  18   2    20261.35    20553.68    982.73 o
   0  18   2    40945.89    42788.73   1542.54 o
   2  18   2    58584.67    58504.03   1671.17 o
   4  18   2    57074.61    56532.39   1795.95 o
   6  18   2    21276.41    22399.56    911.86 o
   8  18   2    24486.81    24838.65   1120.23 o
  10  18   2     4684.80     4435.62    553.40 o
  12  18   2    29935.48    30413.79   2461.45 o
 -11  19   2     8783.44     8354.00   1230.72 o
  -9  19   2    22284.99    22514.98   1361.74 o
  -7  19   2    21195.69    20913.77   1114.05 o
  -5  19   2    24713.91    23252.00   1106.58 o
  -3  19   2    19563.55    20462.99   1331.55 o
  -1  19   2     7548.12     6610.48    913.72 o
   1  19   2    43838.71    43468.66   1470.39 o
   3  19   2    35778.02    34564.05   1184.62 o
   5  19   2    13497.42    13765.68    663.91 o
   7  19   2     8953.85    10229.46    668.39 o
   9  19   2     3856.77     4270.24    895.07 o
  11  19   2     6242.77     6694.39   1081.54 o
 -10  20   2      988.25     2302.94    811.16 o
  -8  20   2     5054.77     5907.73    523.62 o
  -6  20   2     3404.60     4063.38    465.02 o
  -4  20   2     1392.93     1387.48    354.63 o
  -2  20   2     2668.91     2685.23    507.52 o
   0  20   2    15120.65    14420.50    851.34 o
   2  20   2     4749.96     5578.69    514.75 o
   4  20   2     3236.94     3488.88    462.16 o
   6  20   2     3282.92     3112.79    601.29 o
   8  20   2     3714.96     3631.40    685.50 o
  10  20   2     2315.78     1585.02    764.54 o
 -11  21   2     2844.53     3878.64    988.31 o
  -9  21   2     8373.56     7814.79    796.46 o
  -7  21   2      475.84      718.35    332.58 o
  -5  21   2     4448.28     4773.99    501.73 o
  -3  21   2    12286.88    12023.13    968.88 o
  -1  21   2     4818.02     4740.47    666.29 o
   1  21   2      658.85      857.60    333.22 o
   3  21   2     6625.19     6823.09    615.24 o
   5  21   2     4167.30     4076.19    507.74 o
   7  21   2     4172.19     4524.79    688.88 o
   9  21   2     2153.03     2769.13    848.45 o
  11  21   2     8435.60     8409.94   1268.02 o
 -10  22   2    12485.79    14106.70   1724.88 o
  -8  22   2    25972.45    24925.13   1631.04 o
  -6  22   2    29151.28    28657.16   1368.60 o
  -4  22   2    16573.98    16777.40   1308.07 o
  -2  22   2    14299.53    15259.74   1221.96 o
   0  22   2     9809.17    10741.72    920.46 o
   2  22   2    49616.25    49811.10   2222.57 o
   4  22   2    60071.18    60942.28   2661.24 o
   6  22   2    14526.04    14446.23   1173.32 o
   8  22   2     3765.83     4426.03    714.18 o
  10  22   2    22162.06    23644.81   2125.80 o
  -9  23   2    25271.38    24205.00   1605.82 o
  -7  23   2    16068.77    14792.58    934.90 o
  -5  23   2    20348.20    19054.14   1069.52 o
  -3  23   2    14129.90    13443.92   1143.84 o
  -1  23   2    39643.60    39633.13   2350.29 o
   1  23   2     7735.77     7315.61   1393.89 o
   3  23   2    40610.29    40381.96   1869.34 o
   5  23   2    46490.72    46283.68   2074.61 o
   7  23   2     3293.50     3577.36    692.71 o
   9  23   2    13909.88    13155.69   1640.96 o
  -8  24   2     2607.06     2589.07    597.24 o
  -6  24   2     5856.45     6042.25    611.45 o
  -4  24   2    14598.92    13885.16   1232.65 o
  -2  24   2      745.33      665.80    457.31 o
   0  24   2     6262.15     5864.06    744.61 o
   2  24   2    33098.40    35298.28   2127.00 o
   4  24   2     7314.45     7087.61    846.90 o
   6  24   2     1754.76     2424.40    643.58 o
   8  24   2     3414.34     3990.53    969.66 o
  -9  25   2       24.63      256.67    516.00 o
  -7  25   2     1997.27     2020.93    613.03 o
  -5  25   2      829.56     1137.30    399.84 o
  -3  25   2      680.45     1024.07    517.71 o
  -1  25   2      830.73      692.30    470.52 o
   1  25   2      771.23     1077.57    508.37 o
   3  25   2     1104.70     1963.92    573.45 o
   5  25   2     2061.60     2060.53    951.01 o
   7  25   2       10.20      333.78    539.53 o
   9  25   2      354.72      186.47    820.48 o
  -8  26   2     7880.05     8120.40    941.67 o
  -6  26   2     5371.22     5216.55    612.04 o
  -4  26   2    15592.22    15273.51   1259.62 o
  -2  26   2     6494.10     6941.06    941.69 o
   0  26   2     1867.48     2564.01    960.34 o
   2  26   2    11693.93    10871.59   1092.50 o
   4  26   2    26134.98    27168.28   1745.52 o
   6  26   2    11186.31    12260.62   1855.41 o
  -7  27   2    26214.03    26674.75   1874.61 o
  -5  27   2    29081.44    28822.74   1541.53 o
  -3  27   2    10172.35    11009.05   1092.92 o
  -1  27   2    13346.60    13028.11   1194.95 o
   1  27   2    24556.59    24712.28   1777.72 o
   3  27   2    44336.45    42652.64   2546.91 o
   5  27   2    23815.07    22404.76   2629.27 o
   7  27   2     6165.93     7449.61   1594.35 o
  -6  28   2    23210.28    21760.81   1658.09 o
  -4  28   2     3782.66     4193.41    780.23 o
  -2  28   2     4629.27     3893.74    765.97 o
   0  28   2    17353.44    16549.45   1404.22 o
[truncated: 296,993 more chars]
